# Supplementary material for: The neglected role of abandoned cropland in supporting both food security and climate change mitigation
Source: Nat Commun. 2023 Sep 28;14:6083. doi: 10.1038/s41467-023-41837-y (PMC10539403; doi:10.1038/s41467-023-41837-y)
Supplement: Supplementary file 4 — Supplementary Data 1- 4 [file 41467_2023_41837_MOESM4_ESM.zip]

Archive with 4 entries (4 files):
- Supplementary_Data_2_NDCTargets.xlsx
- Supplementary_Data_3_FoodWaste&Loss.xlsx
- Supplementary_Data_4_CarbonSequestrationRate_Review.xlsx
- Supplementary_Data_1_AbandonedCroplandExtent_Review.xlsx
