# Supplementary material for: The neglected role of abandoned cropland in supporting both food security and climate change mitigation
Source: Nat Commun. 2023 Sep 28;14:6083. doi: 10.1038/s41467-023-41837-y (PMC10539403; doi:10.1038/s41467-023-41837-y)
Supplement: Supplementary file 4 — Supplementary Data 1- 4 [file 41467_2023_41837_MOESM4_ESM.zip › Supplementary_Data_2_NDCTargets.xlsx]

## Sheet: Unconditional emission gap
Country	ISO	Unconditional emissions gap (MtCO2e)
United States	USA	2721.81
European Union (27)		1407.53
Russia	RUS	1062.08
Indonesia	IDN	745.94
Brazil	BRA	278.095
Japan	JPN	458.66
Iran	IRN	81
Germany	DEU	277.434
Canada	CAN	209.788
Mexico	MEX	218.02
Democratic Republic of the Congo	COD	61.9048
South Korea	KOR	170.688
Saudi Arabia	SAU	278
Australia	AUS	188.383
South Africa	ZAF	170.5
Turkey	TUR	246.75
United Kingdom	GBR	202.282
Pakistan	PAK	240.45
Thailand	THA	111
Argentina	ARG	46.5
Italy	ITA	181.242
Vietnam	VNM	83.511
France	FRA	146.306
Nigeria	NGA	90.6
Poland	POL	163.618
Spain	ESP	208.377
Kazakhstan	KAZ	9.2175
Colombia	COL	98.508
United Arab Emirates	ARE	72.85
Ukraine	UKR	23.145
Philippines	PHL	9.4308
Myanmar	MMR	244.52
Bangladesh	BGD	27.5526
Ethiopia	ETH	57.694
Peru	PER	89.5
Netherlands	NLD	87.542
Angola	AGO	15.19
Cameroon	CMR	10.8132
Czech Republic	CZE	39.225
Kuwait	KWT	10.5295
Belgium	BEL	51.8455
Chad	TCD	0.4248
Paraguay	PRY	10.2542
Zambia	ZMB	42.0575
Morocco	MAR	26.0052
Israel	ISR	22.6142
Central African Republic	CAF	5.4983
Greece	GRC	43.642
Romania	ROU	-24.534
Oman	OMN	5.01016
Azerbaijan	AZE	29.4895
Kenya	KEN	9.6096
New Zealand	NZL	40.125
Austria	AUT	39.5945
Portugal	PRT	41.122
Belarus	BLR	-1.154
Singapore	SGP	1.67
Hungary	HUN	21.977
Serbia	SRB	-8.85624
Ireland	IRL	37.9405
Finland	FIN	44.2085
Botswana	BWA	3.254
Mongolia	MNG	16.8661
Burkina Faso	BFA	23.1913
Denmark	DNK	15.9005
Solomon Islands	SLB	0.33094
Niger	NER	14.7281
North Korea	PRK	35.752
Switzerland	CHE	18.185
Guinea	GIN	2.24798
Slovakia	SVK	12.958
Guatemala	GTM	6.0312
Nicaragua	NIC	7.7
Laos	LAO	62.4
Dominican Republic	DOM	3.57
Jordan	JOR	2.19945
Senegal	SEN	2.64327
Lebanon	LBN	7.79
Sweden	SWE	-1.567
Norway	NOR	14.5105
Honduras	HND	4.6312
Malawi	MWI	2.076
Bosnia and Herzegovina	BIH	7.356
Liberia	LBR	1.243
Namibia	NAM	3.38338
Yemen	YEM	0.4381
Estonia	EST	3.7435
Ghana	GHA	24.6
Bulgaria	BGR	-14.9455
Croatia	HRV	5.6775
Lithuania	LTU	-2.436
Slovenia	SVN	13.7525
Brunei	BRN	5.9
Georgia	GEO	-5.057
Tajikistan	TJK	4.388
Kyrgyzstan	KGZ	2.37697
Moldova	MDA	1.844
Mauritania	MRT	1.83425
Macedonia	MKD	3.6598
Jamaica	JAM	1.8288
Luxembourg	LUX	4.738
Albania	ALB	3.16593
Armenia	ARM	-5.264
Togo	TGO	6.23602
Burundi	BDI	0.276093
Latvia	LVA	3.319
Costa Rica	CRI	-0.57
Cyprus	CYP	5.9425
Rwanda	RWA	1.936
Mauritius	MUS	0.966
Lesotho	LSO	0.5713
Guinea-Bissau	GNB	1.82
Montenegro	MNE	2.123
Barbados	BRB	0.6853
Iceland	ISL	1.829
Grenada	GRD	1.004
Malta	MLT	0.896
Samoa	WSM	0.3486
Cape Verde	CPV	0.18108
Andorra	AND	0.19373
Sao Tome and Principe	STP	0.109
Saint Kitts and Nevis	KNA	0.2335
Marshall Islands	MHL	0.141

## Sheet: Full NDC data
Country	ISO	NDC_submission	NDC_statement	NDC_target type	NDC_base year	Unconditional maximum reduction target in NDC (%)	Conditional maximum reduction target in NDC (%)	2030 BAU emissions (MtCO2e)	Conditional 2025/2030/2035/2040 target emissions (MtCO2e)	Unconditional 2025/2030/2035/2040 target emissions (MtCO2e)	Conditional emissions gap (MtCO2e)	Unconditional emissions gap (MtCO2e)
China	CHN	2020 NDC (Updated First NDC)	China aims to have CO2 emissions peak before 2030 and achieve carbon neutrality before 2060; to lower CO2 emissions per unit of GDP by over 65% from the 2005 level, to increase the share of non-fossil fuels in primary energy consumption to around 25%, to increase the forest stock volume by 6 billion cubic meters from the 2005 level, and to bring its total installed capacity of wind and solar powe…	Peak target
United States	USA	2020 NDC (Updated First NDC)	United States commits to reduce net GHG emissions by 50-52% by 2030 compared to 2005 levels.	Base year target (unconditional)	2005	52				3072.54		2721.81
India	IND	Only First NDC	India commits to an economy-wide emissions intensity target of 33%-35% below 2005 levels	Intensity target
European Union (27)		2020 NDC (Updated First NDC)	The EU and its Member States, acting jointly, commits to reduce emissions by at least 55% by 2030 compared to 1990.	Base year target (unconditional)	1990	55				1925.63		1407.53
Russia	RUS	2020 NDC (First NDC)	The Russian Federation commits to reduce greenhouse gas emissions to 70 percent relative to the 1990 level by 2030.	Base year target (unconditional)	1990	70				930		1062.08
Indonesia	IDN	2020 NDC (Updated First NDC)	Indonesia's NDC targets are unchanged from its previous NDC - to reduce GHG emissions by 26% (unconditional) and 41% (conditional) by 2030 compared to BAU	Baseline scenario target		26	41	2869	1692.71	2123.06	1176.29	745.94
Brazil	BRA	2020 NDC (Updated First NDC)	Brazil commits to reduce emissions from 2005 levels by 37% in 2025, and by 43% in 2030.	Base year target (unconditional)	2005	43				1142.49		278.095
Japan	JPN	2020 NDC (Updated First NDC)	Japan commits to reduce GHG emissions by 46% by 2030 compared to 2013 levels.	Base year target (unconditional)	2013	46				696.06		458.66
Iran	IRN	Only first INDC	In its Intended Nationally Determined Contribution (INDC) released in 2015, Iran pledges to reduce emissions by 4% (unconditional reduction) or 12% (conditional reduction) below business as usual (BAU) by 2030.	Baseline scenario target (conditional and unconditional)		4	12				243	81
Germany	DEU	2020 NDC (Updated First NDC)	The EU and its Member States, acting jointly, commits to reduce emissions by at least 55% by 2030 compared to 1990.	Base year target (unconditional)	1990	55				499.176		277.434
Canada	CAN	2020 NDC (Updated First NDC)	"Canada is committed to a 2030 target of 40-45% below 2005 levels."	Base year target (unconditional)	2005	45				553.652		209.788
Mexico	MEX	2020 NDC (Updated First NDC)	Mexico commits to reduce 22% of GHG and 51% of black carbon emissions (unconditional) and up to 36% of GHG and 70% of black carbon emissions (conditional) by 2030 compared to BAU.	Baseline scenario target		22	36	991	634.24	772.98	356.76	218.02
Democratic Republic of the Congo	COD	2020 NDC (Updated First NDC)	The DRC commits to reducing GHG emissions by up to 21% compared to BAU (19% conditional, 2% unconditional), equivalent to an estimated mitigation of up to 650 Mt CO2e by 2030.	Baseline scenario target		2	21				650	61.9048
South Korea	KOR	2020 NDC (Updated First NDC)	Republic of Korea commits to reduce GHG emissions by 24.4% by 2030 compared to 2017 levels (709.1MtCO2e).	Base year target (unconditional)	2017	24.4				502.392		170.688
Saudi Arabia	SAU	2020 NDC (Updated First NDC)	Saudi Arabia commits to reduce its emissions by 278 MtCO2e annually by 2030.	Absolute target (unconditional)								278
Australia	AUS	2020 NDC (Updated First NDC)	Australia commits to reduce GHG emissions by 26-28% below 2005 levels by 2030, implemented as an emissions budget during 2021-2030 (indicative value 4832-4764 MtCO2e).	Base year target (unconditional)	2005	28				430.877		188.383
South Africa	ZAF	2020 NDC (Updated First NDC)	South Africa commits to reducing its GHG emissions to 398-510 MtCO2e by 2025, and to 350-420 MtCO2e by 2030.	Absolute target (unconditional)						350		170.5
Turkey	TUR	Only First NDC	Turkey commits to unconditionally reducing GHG emissions including LULUCF by 21% below a BAU projection by 2030.	Baseline scenario target (unconditional)		21		1175		928.25	1175	246.75
United Kingdom	GBR	2020 NDC (Updated First NDC)	UK commits to reducing economy-wide greenhouse gas emissions by at least 68% by 2030, compared to 1990 levels.	Base year target (unconditional)	1990	68				238.848		202.282
Pakistan	PAK	2020 NDC (Updated First NDC)	Pakistan commits to reducing its emissions by 50% by 2030 compared to BAU (15% unconditional, 35% conditional).	Baseline scenario target		15	50	1603	801.5	1362.55	801.5	240.45
Thailand	THA	2020 NDC (Updated First NDC)	Thailand commits to reduce emissions by 20% (unconditional) and up to 25% (conditional) compared by BAU by 2030.	Baseline scenario target		20	25	555	416.25	444	138.75	111
Argentina	ARG	2020 NDC (Second NDC)	Argentina commits to an economy wide unconditional cap net emissions of 349 MtCO2e in 2030.	Absolute target (unconditional)						349		46.5
Malaysia	MYS	2020 NDC (Updated First NDC)	Malaysia commits to reduce emissions intensity (per GDP) by 45% by 2030 compared to 2005 levels.	Intensity target
Italy	ITA	2020 NDC (Updated First NDC)	The EU and its Member States, acting jointly, commits to reduce emissions by at least 55% by 2030 compared to 1990.	Base year target (unconditional)	1990	55				205.537		181.242
Vietnam	VNM	2020 NDC (Updated First NDC)	Vietnam commits to reduce its emissions by 9% (unconditional) and 27% (conditional) in 2030 compared to BAU.	Baseline scenario target		9	27	927.9	677.367	844.389	250.533	83.511
France	FRA	2020 NDC (Updated First NDC)	The EU and its Member States, acting jointly, commits to reduce emissions by at least 55% by 2030 compared to 1990.	Base year target (unconditional)	1990	55				215.064		146.306
Nigeria	NGA	2020 NDC (Updated First NDC)	Nigeria commits to reduce GHG emissions by 20% (unconditional) and 47% (conditional) by 2030 compared to BAU.	Baseline scenario target		20	47	453	240.09	362.4	212.91	90.6
Poland	POL	2020 NDC (Updated First NDC)	The EU and its Member States, acting jointly, commits to reduce emissions by at least 55% by 2030 compared to 1990.	Base year target (unconditional)	1990	55				193.122		163.618
Egypt	EGY	Only First NDC		No absolute or economy-wide target
Spain	ESP	2020 NDC (Updated First NDC)	The EU and its Member States, acting jointly, commits to reduce emissions by at least 55% by 2030 compared to 1990.	Base year target (unconditional)	1990	55				104.683		208.377
Venezuela	VEN	2020 NDC (Updated First NDC)	Conditional target of 20% emissions reduction by 2030 in relation to the "inertial scenario".	Baseline scenario target(conditional target only)
Kazakhstan	KAZ	Only First NDC	In its INDC, Kazakhstan commits to achieving an unconditional economy-wide 15% reduction by 2030 compared to 1990.	Base year target (unconditional)	1990	15				262.012		9.2175
Colombia	COL	2020 NDC (Updated First NDC)	Colombia commits to maximum of 169.44 MtCO2e in 2030 (equivalent to 51% reduction compared to BAU) and reduce black carbon emissions by 40% compared to 2014 in 2030.	Baseline scenario target (unconditional)		51				169.442		98.508
United Arab Emirates	ARE	2020 NDC (Second NDC)	The UAE commits to reduce GHG emissions by 23.5% for 2030 compared to BAU.	Baseline scenario target (unconditional)		23.5		310	310	237.15		72.85
Ukraine	UKR	2020 NDC (Updated First NDC)	Ukraine commits to reduce net GHG emissions by 65% by 2030 compared to 1990 levels.	Base year target (unconditional)	1990	65				309.015		23.145
Philippines	PHL	2020 NDC (First NDC)	Philippines commits to reduce cumulative GHG emissions by 2.71% (unconditional) and 75% (conditional) comparing to BAU for the period 2020 to 2030 (3,340.3 MtCO2e).	Baseline scenario target		2.71	75	348	87	338.569	261	9.4308
Uzbekistan	UZB	2020 NDC (Updated First NDC)	Uzbekistan commits to reduce specific emissions per unit of GDP by 35% by 2030 compared to 2010 levels.	Intensity target
Myanmar	MMR	2020 NDC (Updated First NDC)	Myanmar’s total emissions reductions contributions as a part of its NDC are 244.52 million tCO2e unconditionally, and a total of 414.75 million tCO2e, subject to conditions of international finance and technical support by 2030	Absolute target (conditional and unconditional)							414.75	244.52
Bangladesh	BGD	2020 NDC (Updated First NDC)	Bangladesh commits to reduce GHG emissions by 6.73% (27.56 MtCO2e, unconditional) and additional 15.12% (61.9 MtCO2e, conditional) by 2030 compared to BAU.	Baseline scenario target		6.73	15.12	409.4	347.499	381.847	61.9013	27.5526
Algeria	DZA	Only First INDC	A greenhouse gas emission reduction of 7% to 22% by 2030 compared to business as usual (BAU) levels, conditional on external assistance for the financing of the development and transfer of technologies and capacity building. A 7% GHG reduction will be achieved with domestic means.	Baseline scenario target
Iraq	IRQ	2020 NDC (First NDC)	Iraq commits to sectoral measures in energy, industry, agriculture, water and housing sectors.	No absolute or economy-wide target
Ethiopia	ETH	2020 NDC (Updated First NDC)	Ethiopia commits to reduce GHG emisssions by 14% (unconditional) and 68.8% (conditional) by 2030 compared to BAU.	Baseline scenario target		14	68.8	412.1	128.575	354.406	283.525	57.694
Peru	PER	2020 NDC (Updated First NDC)	Peru commits to limit its GHG emissions to a maximum level of 208.8 MtCO2e (unconditional) and 179.0 MtCO2e (conditional) in 2030.	Absolute target (conditional and unconditional)				298.3	179	208.8	119.3	89.5
Netherlands	NLD	2020 NDC (Updated First NDC)	The EU and its Member States, acting jointly, commits to reduce emissions by at least 55% by 2030 compared to 1990.	Base year target (unconditional)	1990	55				92.448		87.542
Tanzania	TZA	2020 NDC (Updated First NDC)	Tanzania commits to reduce GHG emissions by 30-35% by 2030 compared to BAU, stating the NDC will be implemented upon availability of adequate and predictable financial and technological support from the international community.	Baseline scenario target (conditional)			35				153
Sudan	SDN	2020 NDC (Updated First NDC)	Sudan commits to targets and measures in energy, forest, and waste sectors.	No absolute or economy-wide target
Bolivia	BOL	Only First NDC		No absolute or economy-wide target
Turkmenistan	TKM	Only First NDC		No absolute or economy-wide target
Angola	AGO	2020 NDC (Updated First NDC)	Angola commits to reduce emissions by 14% (unconditional) and an additional 10% (conditional) by 2025, compared to the BAU scenario.	Baseline scenario target		14	24	108.5	82.46	93.31	26.04	15.19
Cameroon	CMR	2020 NDC (Updated First NDC)	Cameroon commits to reducing its emissions by 35% by 2030 compared to 2010 levels (12% unconditional, 23% conditional).	Base year target (conditional and unconditional)	2010	12	35		83.109	112.517	40.221	10.8132
Zimbabwe	ZWE	2020 NDC (Updated First NDC)	Zimbabwe commits to reduce its per capita GHG emissions by 40% relative to BAU by 2030, conditional on international support.	Baseline scenario target (conditional)			40	75.4	45.24		30.16
Czech Republic	CZE	2020 NDC (Updated First NDC)	The EU and its Member States, acting jointly, commits to reduce emissions by at least 55% by 2030 compared to 1990.	Base year target (unconditional)	1990	55				77.805		39.225
Kuwait	KWT	2020 NDC (Updated First NDC)	Kuwait commits to reducing its emissions by 7.4% by 2035 compared to BAU.	Baseline scenario target (unconditional)		7.4		142.29	142.29	131.761		10.5295
Mozambique	MOZ	2020 NDC (Updated First NDC)	Mozambique proposes to carry out a series of mitigation actions that in aggregate expect to achieve a reduction of GHG emissions by about 40 million tCO2eq between 2020 and 2025 below its BAU scenario without LULUCF, conditional on international support.	Baseline scenario target (conditional, excl. LUCF)				54			40
Belgium	BEL	2020 NDC (Updated First NDC)	The EU and its Member States, acting jointly, commits to reduce emissions by at least 55% by 2030 compared to 1990.	Base year target (unconditional)	1990	55				57.0645		51.8455
Chad	TCD	2020 NDC (Updated First NDC)	Chad commits to reducing its emissions by 0.5% (unconditional) and 19.3% (conditional) by 2030 compared to BAU.	Baseline scenario target		0.5	19.3	84.96	68.5627	84.5352	16.3973	0.4248
Libya	LBY	No Document Submitted		No absolute or economy-wide target
Qatar	QAT	2020 NDC (Updated First NDC)	Qatar commits to reduce GHG emissions by 25% by 2030 compared to BAU.	Baseline scenario target
Afghanistan	AFG	Only First NDC	INDC: Commitment to a 13.6% reduction in GHG emissions by 2030 compared to a business as usual (BAU) 2030 scenario, conditional on external support.	Baseline scenario target (conditional)			13.6	48.9	42.2496		6.6504
Paraguay	PRY	2020 NDC (Updated First NDC)	Paraguay commits to reduce GHG emissions by 10% (unconditional) and 20% (conditional) by 2030 compared to BAU.	Baseline scenario target		10	20	102.542	82.0336	92.2878	20.5084	10.2542
Zambia	ZMB	2020 NDC (Updated First NDC)	Zambia commits to reduce its GHG emissions conditionally by at least 25% (under limited international support) and towards 47% (with substantial international support) compared to 2010 levels.	Base year target (conditional and unconditional)	2010	25	47		36.1619	51.1725	57.0681	42.0575
Morocco	MAR	2020 NDC (Updated First NDC)	Morocco commits to reduce GHG emissions by 18.3% (unconditional) and 45.5% (conditional) in 2030 compared to the BAU scenario.	Baseline scenario target		18.3	45.5	142.105	77.4472	116.1	64.6578	26.0052
Ecuador	ECU	Only First NDC	Unconditional NDC: 9% reduction from business-as-usual (BAU) by 2030.	Baseline scenario target
Israel	ISR	2020 NDC (Updated First NDC)	Isreal commits to reduce GHG emissions by 27% by 2030, and 85% by 2050 compared to 2015 levels.	Base year target (unconditional)	2015	27				65.3058		22.6142
Central African Republic	CAF	2020 NDC (Updated First NDC)	Reduce emissions by 5% compared to the BAU reference level by 2030.	Baseline scenario target (unconditional)		5		109.966	109.966	104.468		5.4983
Greece	GRC	2020 NDC (Updated First NDC)	The EU and its Member States, acting jointly, commits to reduce emissions by at least 55% by 2030 compared to 1990.	Base year target (unconditional)	1990	55				42.498		43.642
Romania	ROU	2020 NDC (Updated First NDC)	The EU and its Member States, acting jointly, commits to reduce emissions by at least 55% by 2030 compared to 1990.	Base year target (unconditional)	1990	55				110.664		-24.534
Oman	OMN	2020 NDC (Updated First NDC)	Oman commits to reduce GHG Emissions by 4% (unconditional) and 7% (conditional) by 2030 compared to BAU.	Baseline scenario target		4	7	125.254	116.486	120.244	8.76778	5.01016
Azerbaijan	AZE	Only First NDC	By 2030 the Republic of Azerbaijan targets 35% reduction in the level of greenhouse gas emissions compared to 1990/base year as its contribution to the global climate change efforts.	Base year target (unconditional)	1990	35				48.8605		29.4895
Kenya	KEN	2020 NDC (Updated First NDC)	Kenya commits to reduce emissions by 32% by 2030 compared to BAU of 143 MtCO2e and to bear 21% of the mitigation costs itself, bringing the unconditional reduction down to 6.72%.	Baseline scenario target		6.72	32	143	97.24	133.39	45.76	9.6096
New Zealand	NZL	2020 NDC (Updated First NDC)	The Nationally Determined Contribution of New Zealand is: To reduce net greenhouse gas emissions to 50 per cent below gross 2005 levels by 2030.	Base year target (unconditional)	2005	50				30.585		40.125
Uganda	UGA	2020 NDC (Updated First NDC)	"The national economy-wide emission reduction target is under technical review and will be to be adopted by the National Climate Change Advisory Committee (NCCAC)"	No absolute or economy-wide target
Cambodia	KHM	2020 NDC (Updated First NDC)	Cambodia commits to reduce GHG emissions by 41.7% (64.6 MtCO2e, of which 59.1% from FOLU) compared to BAU in 2030 (conditional)	Baseline scenario target (conditional)			41.7	213	124.179		88.821
South Sudan	SSD	2020 NDC (Second NDC)	South Sudan commits to sectoral mitigation strategies which are expected to "reduce an estimated 109.87 million tonnes of carbon dioxide equivalent (tCO2e) and sequester 45.06 million tCO2e by 2030."	No absolute or economy-wide target
Austria	AUT	2020 NDC (Updated First NDC)	The EU and its Member States, acting jointly, commits to reduce emissions by at least 55% by 2030 compared to 1990.	Base year target (unconditional)	1990	55				28.2555		39.5945
Portugal	PRT	2020 NDC (Updated First NDC)	The EU and its Member States, acting jointly, commits to reduce emissions by at least 55% by 2030 compared to 1990.	Base year target (unconditional)	1990	55				26.028		41.122
Belarus	BLR	2020 NDC (Updated First NDC)	Belarus commits to reducing its emissions by 35% by 2030 compared to 1990 levels (unconditional), and 40% by 2030 compared to 1990 levels (conditional).	Base year target (conditional and unconditional)	1990	35	40		62.616	67.834	4.064	-1.154
Singapore	SGP	2020 NDC (Updated First NDC)	Singapore commits to peak emissions at 65 MtCO2e around 2030.	Peak target						65		1.67
Papua New Guinea	PNG	2020 NDC (Second NDC)	Papua New Guinea commits a carbon neutrality target within the energy industries sub-sector by 2030, and a 10,000 Gg CO2 eq reduction target in annual emission from deforestation and forest degradation compared to 2015 level by 2030.	No absolute or economy-wide target
Hungary	HUN	2020 NDC (Updated First NDC)	The EU and its Member States, acting jointly, commits to reduce emissions by at least 55% by 2030 compared to 1990.	Base year target (unconditional)	1990	55				40.833		21.977
Serbia	SRB	Only First INDC	GHG emission reduction by 9.8% by 2030 compared to 1990 emissions.	Base year target (unconditional)	1990	9.8				71.3662		-8.85624
Ireland	IRL	2020 NDC (Updated First NDC)	The EU and its Member States, acting jointly, commits to reduce emissions by at least 55% by 2030 compared to 1990.	Base year target (unconditional)	1990	55				24.3495		37.9405
Finland	FIN	2020 NDC (Updated First NDC)	The EU and its Member States, acting jointly, commits to reduce emissions by at least 55% by 2030 compared to 1990.	Base year target (unconditional)	1990	55				17.2215		44.2085
Botswana	BWA	Only First NDC	Botswana intends to achieve an overall emissions reduction of 15% by 2030, taking 2010 as the base year.	Base year target (unconditional)	2010	15				54.196		3.254
Mongolia	MNG	2020 NDC (Updated First NDC)	Mongolia commits to reduce emissions by 22.7% (unconditional) and 27.2% (conditional) compared to BAU by 2030.	Baseline scenario target		22.7	27.2	74.3	54.0904	57.4339	20.2096	16.8661
Burkina Faso	BFA	2020 NDC (Updated First NDC)	Burkina Faso commits to reducing its emissions by 29.42% (19.6% unconditional, 9.8% conditional) by 2030 compared to BAU.	Baseline scenario target		19.6	29.42	118.323	83.5124	95.1317	34.8106	23.1913
Nepal	NPL	2020 NDC (Second NDC)	Nepal commits targets and measures in energy, industry, agriculture, forestry and land use, and waste sectors.	No absolute or economy-wide target
Chile	CHL	2020 NDC (Updated First NDC)	Chile commits to peak emissions in 2025 and to limit emissions at 95 MtCO2e by 2030. Exact emissions peak not quantified.	Absolute target (unconditional)
Cote d'Ivoire	CIV	Only First NDC	NDC Target: Cote d'Ivoire commits to a 28% reduction from business-as-usual (BAU) by 2030 (conditional).	Baseline scenario target (conditional)			28	34.2533	24.6623		9.59091
Bahrain	BHR	2020 NDC (Updated First NDC)	Bahrain commits to adaptation measures with mitigation co-benefits related to coastal zones, afforestation, and water resources.	No absolute or economy-wide target
Denmark	DNK	2020 NDC (Updated First NDC)	The EU and its Member States, acting jointly, commits to reduce emissions by at least 55% by 2030 compared to 1990.	Base year target (unconditional)	1990	55				30.8295		15.9005
Solomon Islands	SLB	2020 NDC (Updated First NDC)	Solomon Island commits to reduce emission by 14% (unconditional) and 27% (conditional) by 2025 compared to BAU; 33% (unconditional) and 47% (conditional) by 2030 compared to BAU; and net-zero (conditional) by 2050.	Baseline scenario target (conditional and unconditional, excl. LUCF)		33	47	1.00285	0.53151	0.67191	0.47134	0.33094
Syria	SYR	Only First NDC	Syria commits to various reduction measures but has set no economy-wide emissions reduction target.	No absolute or economy-wide target
Niger	NER	2020 NDC (Updated First NDC)	Niger's aims to reduce agricultural emissions by 12.57% (unconditional) and 22.75% (conditional) by 2030, and energy emissions by 10.6% (unconditional) and 45% (conditional), compared with BAU.	Baseline scenario target (conditional and unconditional)				119.052	89.3182	104.324	29.7338	14.7281
North Korea	PRK	2020 NDC (Updated First NDC)	The DPRK government plans to reduce GHG emissions by 16.4% (unconditional) and 52% (conditional) by 2030 compared to BAU.	Baseline scenario target		16.4	52	218	104.64	182.248	113.36	35.752
Somalia	SOM	2020 NDC (Updated First NDC)	Somalia commits to reduce GHG emissions by 30% by 2030, compared to BAU (conditional).	Baseline scenario target (conditional)			30	107.39	75.173		32.217
Switzerland	CHE	2020 NDC (Updated First NDC)	Switzerland commits to reduce greenhouse gas emissions by at least 50% by 2030 compared to 1990 levels, corresponding to an average reduction of at least 35 percent over the period 2021-2030.	Base year target (unconditional)	1990	50				25.595		18.185
Mali	MLI	2020 NDC (Updated First NDC)	Mali commits to reduce emissions by 31% for energy, 25% for agriculture, 39% for land use and forestry, and 31% for waste sectors by 2030 compared to BAU.	No absolute or economy-wide target
Madagascar	MDG	Only First NDC	Reduce approximately 30 MtCO2, representing 14% of national emissions, in 2030 compared to the BAU scenario; additive to 61 MtCO2 absorptions increase of the LULUCF sector in 2030, expected at 32% compared to the BAU scenario	Baseline scenario target (conditional)							91
Guinea	GIN	2020 NDC (Updated First NDC)	The Republic of Guinea commits to reduce GHG Emissions by 9.7% (unconditional) and 17% (conditional) by 2030 compared to BAU.	Baseline scenario target		9.7	17	23.175	19.2353	20.927	3.93975	2.24798
Slovakia	SVK	2020 NDC (Updated First NDC)	The EU and its Member States, acting jointly, commits to reduce emissions by at least 55% by 2030 compared to 1990.	Base year target (unconditional)	1990	55				25.902		12.958
Cuba	CUB	2020 NDC (Updated First NDC)	Cuba commits to generate 24% of electricity from renewable sources and increase forest coverage to 33% by 2030, along with additional measures in the energy, transportation, and agriculture sectors.	No absolute or economy-wide target
Guatemala	GTM	Only First NDC	Guatemala set a mitigation target to reduce total GHG emissions by 11.2 percent compared to the base year (2005) in the business as usual (BAU) scenario, as well as a conditional target of 22.6 percent by 2030.	Baseline scenario target (conditional and unconditional)		11.2	22.6	53.85	41.6799	47.8188	12.1701	6.0312
Nicaragua	NIC	2020 NDC (Updated First NDC)	Nicaragua commits to sectoral targets in energy, industrial processes and product use, and forestry sectors, estimated at 69 MtCO2e in 2030 or 10% reduction compared to BAU (77 MtCO2e).	Baseline scenario target (unconditional)		10		77	77	69.3		7.7
Laos	LAO	2020 NDC (Updated First NDC)	Lao PDR commits to reduce emissions by 60% (unconditional) by 2030, compared to the baseline scenario, with 2030 conditional targets set for land use, energy, agriculture, and waste sectors.	Baseline scenario target (unconditional)		60		104	104	41.6		62.4
Dominican Republic	DOM	2020 NDC (Updated First NDC)	Dominican Republic commits to reduce emissions by 27% (7% unconditional to domestic finances and 20% conditional to external finances) by 2030 compared to BAU.	Baseline scenario target		7	27	51	37.23	47.43	13.77	3.57
Tunisia	TUN	2020 NDC (Updated First NDC)	Tunisia commits to reducing its carbon intensity to 45% (27% unconditional, 18% conditional) by 2030 relative to 2010 levels.	Intensity target
Sri Lanka	LKA	2020 NDC (Updated First NDC)	Sri Lanka commits to increase 32% forest cover by 2030 and reduce greenhouse emissions by 14.5% (4% of which unconditional) compared to BAU for the period 2021-2030.	No absolute or economy-wide target
Jordan	JOR	2020 NDC (Updated First NDC)	Jordan commits to reducing its emissions by 5% (unconditional) and 26% (conditional) by 2030 compared to BAU.	Baseline scenario target		5	26	43.989	32.5519	41.7895	11.4371	2.19945
Uruguay	URY	Only First NDC		No absolute or economy-wide target
Senegal	SEN	2020 NDC (First NDC)	Senegal commits to reduce GHG emissions by 5% and 7% (unconditional) and 23.7% and 29.5% (conditional) compared to BAU levels in 2025 and 2030 respectively.	Baseline scenario target		7	29.5	37.761	26.6215	35.1177	11.1395	2.64327
Lebanon	LBN	2020 NDC (Updated First NDC)	Lebanon commits to reduce GHG emissiosn by 20% (unconditional) and 31% (conditional) compared to BAU.	Baseline scenario target		20	31	38.95	26.8755	31.16	12.0745	7.79
Sweden	SWE	2020 NDC (Updated First NDC)	The EU and its Member States, acting jointly, commits to reduce emissions by at least 55% by 2030 compared to 1990.	Base year target (unconditional)	1990	55				31.617		-1.567
Norway	NOR	2020 NDC (Updated First NDC)	Norway commits to cut GHG emissions by at least 50% and towards 55% by 2030 compared to 1990 levels.	Base year target (unconditional)	1990	55				13.9095		14.5105
Honduras	HND	2020 NDC (Updated First NDC)	Honduras commits to reduce emissions by 16% (excluding LULUCF) by 2030, compared to the BAU scenario, along with sectoral non-GHG targets.	Baseline scenario target (unconditional, excl. LUCF)		16		28.945		24.3138		4.6312
Benin	BEN	2020 NDC (Updated First NDC)	Benin commits to measures which are estimated to reduce its emissions by 20.15% by 2030 compared to BAU (excluding LULUCF).	Baseline scenario target (conditional, excl. LUCF)							48.75
Malawi	MWI	2020 NDC (Updated First NDC)	Malawi commits to reduce GHG emissions by 6% (unconditional) and 51% (conditional) by 2040 compared to BAU.	Baseline scenario target		6	51	34.6	16.954	32.524	17.646	2.076
Bosnia and Herzegovina	BIH	2020 NDC (Updated First NDC)	Bosnia and Herzegovina commits to reduce emissions by 12.8% (unconditional) and 17.5% (conditional) by 2030; 50% (unconditional) and 55% (conditional) by 2050, compared to 2014 levels.	Base year target (conditional and unconditional)	2014	12.8	17.5		17.1187	18.094	8.33125	7.356
Equatorial Guinea	GNQ	Only First NDC	Eqatorial Guinea has the ambition to reduce 20% of its emissions by 2030, relative to 2010 levels, conditional on international support.	Base year target (conditional)	2010		20		23.696		-0.596
Trinidad and Tobago	TTO	Only First NDC		No absolute or economy-wide target
Liberia	LBR	2020 NDC (Updated First NDC)	Liberia commits to reduce GHG emissions by 10% (unconditional) and 64% (conditional) by 2030 compared to BAU.	Baseline scenario target		10	64	12.43	4.4748	11.187	7.9552	1.243
Namibia	NAM	2020 NDC (Updated First NDC)	Namibia commits to reduce GHG emissions by 14% (unconditional) and 91% (conditional) by 2030 compared to BAU.	Baseline scenario target		14	91	24.167	2.17503	20.7836	21.992	3.38338
Panama	PAN	2020 NDC (Updated First NDC)	Panama commits to reduce energy sector emissions by at least 11.5% by 2030 and at least 24% by 2050 compared to baseline, representing up to 10 MtCO2e during 2022-2030 and 60 MtCO2e during 2022-2030.	No absolute or economy-wide target
Yemen	YEM	Only INDC	INDC: 14% GHG emission reduction target by 2030 below BAU, of which 1% is unconditional.	Baseline scenario target (conditional and unconditional)		1	14	43.81	37.6766	43.3719	6.1334	0.4381
Estonia	EST	2020 NDC (Updated First NDC)	The EU and its Member States, acting jointly, commits to reduce emissions by at least 55% by 2030 compared to 1990.	Base year target (unconditional)	1990	55				16.8165		3.7435
Republic of Congo	COG	2020 NDC (Updated First NDC)	Republic of the Congo commits to reduce GHG emissions by 17.09% (unconditional) and 39.88% (conditional) by 2025, and 21.46% (unconditional) and 32.19% (conditional) by 2030, compared to BAU scenario.	Baseline scenario target
Ghana	GHA	2020 NDC (Updated First NDC)	Ghana aims to implement 34 mitigation measures to achieve absolute emission reductions of 64 MtCO2e by 2030. Out of the 34, nine unconditional measures are expected to lead to a 24.6 MtCO2e emission reduction amount. An additional 25 conditional measures can be implemented to further achieve 39.4 MtCO2e if financial support from the international and private sector is made available.	Baseline scenario target (conditional and unconditional)							64	24.6
Bulgaria	BGR	2020 NDC (Updated First NDC)	The EU and its Member States, acting jointly, commits to reduce emissions by at least 55% by 2030 compared to 1990.	Base year target (unconditional)	1990	55				34.4655		-14.9455
Guyana	GUY	Only First NDC		No absolute or economy-wide target
Croatia	HRV	2020 NDC (Updated First NDC)	The EU and its Member States, acting jointly, commits to reduce emissions by at least 55% by 2030 compared to 1990.	Base year target (unconditional)	1990	55				12.5325		5.6775
Lithuania	LTU	2020 NDC (Updated First NDC)	The EU and its Member States, acting jointly, commits to reduce emissions by at least 55% by 2030 compared to 1990.	Base year target (unconditional)	1990	55				20.646		-2.436
Slovenia	SVN	2020 NDC (Updated First NDC)	The EU and its Member States, acting jointly, commits to reduce emissions by at least 55% by 2030 compared to 1990.	Base year target (unconditional)	1990	55				3.7575		13.7525
Brunei	BRN	2020 NDC (First NDC)	Brunei Darussalam commits to reduce GHG emissions by 20% relative to Business-As-Usual levels (29.5 MtCO2e) by 2030.	Baseline scenario target (unconditional)		20		29.5		23.6		5.9
Georgia	GEO	2020 NDC (Updated First NDC)	Georgia commits to reduce GHG emissions by 35% (unconditional) and 50%-57% (conditional) by 2030, compared to 1990 level.	Base year target (conditional and unconditional)	1990	35	57		14.5254	21.957	2.3746	-5.057
Tajikistan	TJK	2020 NDC (Updated First NDC)	Tajikistan commits to not exceed 60-70% (unconditional), and 50-60% (conditional) of 1990 emissions levels by 2030.	Base year target (conditional and unconditional)	1990	40	50		8.91	10.692	6.17	4.388
Kyrgyzstan	KGZ	2020 NDC (Updated First NDC)	Kyrgyzstan commits to reducing its emissions by 16.63% by 2025 and by 15.97% by 2030 compared to BAU (unconditional), and by 36.61% by 2025 and by 43.62% by 2030 compared to BAU (conditional).	Baseline scenario target		15.97	43.62	14.884	8.3916	12.507	6.4924	2.37697
Gabon	GAB	Only First NDC	Commitment to reduce GHG emissions by at least 50% compared to BAU by 2025, not including carbon stock in forests.	Baseline scenario target (unconditional, excl. LUCF)
El Salvador	SLV	2020 NDC (Updated First NDC)	Commitment to reducing annual GHG emissions from burning fossil fuels in the energy sector by 640KtonCO2e (unconditional) and 819 KtonCO2e (conditional)	No absolute or economy-wide target
Moldova	MDA	2020 NDC (Updated First NDC)	Moldova commits to reduce emissions by 70% (unconditional) and up to 88% (conditional) in 2030 compared to 1990.	Base year target (conditional and unconditional)	1990	70	88		4.5744	11.436	8.7056	1.844
Suriname	SUR	2020 NDC (Second NDC)	Suriname commits to stronger adaptation actions.	No absolute or economy-wide target
Mauritania	MRT	2020 NDC (Updated First NDC)	Mauritania commits to reducing its emissions by 11% by 2030 compared to BAU (unconditional), and to reducing its emissions by 92.49% by 2030 compared to BAU (conditional).	Baseline scenario target		11	92.49	16.675	1.25229	14.8408	15.4227	1.83425
Sierra Leone	SLE	2020 NDC (Updated First NDC)	Sierra Leone’s commitment is to reduce its domestic GHG emissions of 10% by 2030 as compared to a no-policy scenario of 2015 to 2030	Baseline scenario target
Haiti	HTI	Only First NDC		No absolute or economy-wide target
Macedonia	MKD	2020 NDC (Updated First NDC)	The Republic of North Macedonia commits to reduce emissions by 51% compared to 1990 levels, or 82% if expressed in net emissions.	Base year target (unconditional)	1990	51				6.8502		3.6598
Jamaica	JAM	2020 NDC (Updated First NDC)	Jamaica commits to reduce emissions by 25.4% (unconditional) and 28.5% (conditional) compared to business-as-usual in 2030.	Baseline scenario target		25.4	28.5	7.2	5.148	5.3712	2.052	1.8288
Luxembourg	LUX	2020 NDC (Updated First NDC)	The EU and its Member States, acting jointly, commits to reduce emissions by at least 55% by 2030 compared to 1990.	Base year target (unconditional)	1990	55				5.202		4.738
Albania	ALB	2020 NDC (Updated First NDC)	Albania commits to reducing its emissions by 20.9% by 2030 compared to BAU.	Baseline scenario target (unconditional)		20.9		15.148	15.148	11.9821		3.16593
Armenia	ARM	2020 NDC (Updated First NDC)	Armenia commits to reduce GHG emissions by 40% by 2030, compared to 1990 level.	Base year target (unconditional)	1990	40				14.664		-5.264
Togo	TGO	2020 NDC (Updated First NDC)	Togo commits to reduce its emissions by 20.51% (unconditional) and a further 30.06% (conditional) compared to BAU by 2030.	Baseline scenario target		20.51	30.06	30.4048	21.2651	24.1688	9.13968	6.23602
Burundi	BDI	2020 NDC (Updated First NDC)	Burundi commits to reduce GHG emissions by 1.58% and 3.04% (unconditional) and 11.40 and 12.61% (conditional) by 2025 and 2030 respectively, compared to BAU.	Baseline scenario target		3.04	12.61	9.08201	7.93677	8.80592	1.14524	0.276093
Latvia	LVA	2020 NDC (Updated First NDC)	The EU and its Member States, acting jointly, commits to reduce emissions by at least 55% by 2030 compared to 1990.	Base year target (unconditional)	1990	55				5.571		3.319
Costa Rica	CRI	2020 NDC (Updated First NDC)	Costa Rica commits to a 2030 cap of 9.11 MtCO2e net-emissions and a maximum net-emissions budget of 106.53 MtCO2e from 2021 to 2030.	Absolute target (unconditional)						9.11		-0.57
Cyprus	CYP	2020 NDC (Updated First NDC)	The EU and its Member States, acting jointly, commits to reduce emissions by at least 55% by 2030 compared to 1990.	Base year target (unconditional)	1990	55				2.4075		5.9425
Eritrea	ERI	Only First NDC		No absolute or economy-wide target
Rwanda	RWA	2020 NDC (Updated First NDC)	Rwanda commits to reduce emissions by 16% (unconditional) and 38% (conditional) in 2030 compared to BAU.	Baseline scenario target		16	38	12.1	7.502	10.164	4.598	1.936
Belize	BLZ	2020 NDC (Updated First NDC)	Belize commits to mitigation targets and actions in AFOLU, energy, transport and waste sectors, estimated to avoid 5.6 MtCO2e cumulatively during 2021-2030, and a suite of interventions to increase relience and adaptation.	No absolute or economy-wide target
Mauritius	MUS	2020 NDC (Updated First NDC)	Mauritius commits to reduce GHG emissions by 40% by 2030 compared to BAU (6900 ktCO2e). Of mitigation and adaptation costs, Mauritius plans to carry 35%, bringing down the unconditional mitigation to an estimated 14%.	Baseline scenario target		14	40	6.9	4.14	5.934	2.76	0.966
Timor-Leste	TLS	Only First NDC		No absolute or economy-wide target
Lesotho	LSO	Only First NDC	Lesotho intends to uncoditionally lower its net GHG emissions by 10% by 2030 relative to a BAU scenario of 5.713 MtCO2e in 2030.	Baseline scenario target (unconditional)		10		5.713	5.713	5.1417		0.5713
Guinea-Bissau	GNB	2020 NDC (Updated First NDC)	Guinea Bissau commits to reducing its emissions by 10% by 2030 compared to BAU (unconditional), and by 30% by 2030 compared to BAU (conditional).	Baseline scenario target		10	30	18.2	12.74	16.38	5.46	1.82
Montenegro	MNE	2020 NDC (Updated First NDC)	Montenegro commits to reduce GHG emissions (excluding LULUCF) by 35% compared to 1990 levels by 2030.	Base year target (excl. LULUCF)	1990	35				1.677		2.123
Barbados	BRB	2020 NDC (Updated First NDC)	Barbados commits to reduce GHG emisssions by 20% (unconditional) and 35% (conditional) by 2025, and by 35% (unconditional) and 70% (conditional) by 2030, compared to BAU.	Baseline scenario target		35	70	1.958	0.5874	1.2727	1.3706	0.6853
Iceland	ISL	2020 NDC (Updated First NDC)	Iceland commits to reduce emissions by at least 55% by 2030 compared to 1990, acting jointly with the EU and its Member States.	Base year target (unconditional)	1990	55				1.521		1.829
Gambia	GMB	2020 NDC (Second NDC)	Gambia commits to reduce GHG emissions by 49.7% by 2030 compared to BAU through mitigation measures, most of which are conditional.	Baseline scenario target (conditional)			49.7	6.617	3.32835		3.28865
Eswatini	SWZ	2020 NDC (Updated First NDC)	Eswatini commits to reducing its emissions by 5% (unconditional) and 14% (conditional) by 2030 compared to BAU.	Baseline scenario target
Bahamas	BHS	Only First NDC		No absolute or economy-wide target
Maldives	MDV	2020 NDC (Updated First NDC)	Maldives commits to reduce emissions by 26% (conditional) by 2030 compared to BAU and strive to achieve net zero by 2030.	Baseline scenario target (conditional)			26	3.28492	2.43084		0.854079
Grenada	GRD	2020 NDC (Second NDC)	Grenada commits to reducing its GHG emissions by 40% of the 2010 emissions levels by 2030.	Base year target (unconditional)	2010	40				1.356		1.004
Malta	MLT	2020 NDC (Updated First NDC)	The EU and its Member States, acting jointly, commits to reduce emissions by at least 55% by 2030 compared to 1990.	Base year target (unconditional)	1990	55				1.134		0.896
Djibouti	DJI	Only First NDC		No absolute or economy-wide target
Antigua and Barbuda	ATG	2020 NDC (Updated First NDC)	Antigua and Barbuda commits to sectoral targets for electricity and transport secotrs, in addition to targets commited in its 2015 NDC.	No absolute or economy-wide target
Bhutan	BTN	2020 NDC (Second NDC)	Bhutan commits to remain carbon-neutral.	Absolute target (unconditional)
Vanuatu	VUT	2020 NDC (Updated First NDC)	Vanuatu reiterates its commitment to a transition close to 100% renewable energy in the electricity generation sector, and adds new targets and measures in transportation, agriculture, forestry and waste sectors.	No absolute or economy-wide target
Samoa	WSM	2020 NDC (Second NDC)	Samoa commits to reduce GHG emissions by 26% by 2030 compared to 2007 levels (or by 91 GgCO2e compared to the new inventory year once the GHG inventory has been updated).	Base year target (unconditional)	2007	26				0.4514		0.3486
Seychelles	SYC	2020 NDC (Updated First NDC)	Seychelles commits to reduce GHG emissions by 26.4% (or 293.8 ktCO2e) by 2030 compared to BAU (conditional)	Baseline scenario target (conditional)			26.4	1.1144	0.820198		0.294202
Cape Verde	CPV	2020 NDC (Updated First NDC)	Cape Verde commits to reduce GHG emissions by 18% (unconditional) and 24% (conditional) by 2030 compared to BAU.	Baseline scenario target		18	24	1.006	0.76456	0.82492	0.24144	0.18108
Comoros	COM	2020 NDC (Updated First NDC)		No absolute or economy-wide target
Andorra	AND	2020 NDC (Updated First NDC)	Andorra commits to an overall 2030 emission reduction target unchanged from its 2015 NDC (37% reduction compared to BAU scenario by 2030), while committing to carbon neutrality by 2050 and noting specific sectoral targets.	Baseline scenario target (unconditional)		37						0.19373
Saint Lucia	LCA	2020 NDC (Updated First NDC)	Saint Lucia commits to a 7% GHG emissions reduction in the energy sector (equivalent to 37 GgCO2 eq) by 2030, relative to 2010.	No absolute or economy-wide target
Sao Tome and Principe	STP	2020 NDC (Updated First NDC)	Sao Tome and Principe commits to sectoral mitigation measures that are estimated to reduce GHG emissions by 27% (109 ktCO2e) by 2030 compared to BAU.	Baseline scenario target (unconditional)		27						0.109
Saint Kitts and Nevis	KNA	2020 NDC (Updated First NDC)	Saint Kitts and Nevis commits to reducing its CO2 emissions by 61% by 2030 compared to 2010 levels.	Base year target (unconditional)	2010	61				0.1365		0.2335
Saint Vincent and the Grenadines	VCT	Only First NDC		No absolute or economy-wide target
Tonga	TON	2020 NDC (Second NDC)	Tonga commits to reduce emissions by 13% (16Gg) by 2030 compared to 2006 in energy sector through transition to 70% renewable energy as well as energy efficiency measures. Tonga also commits to targets and measures in AFOLU and waste sectors as well as three adaptation targets.	No absolute or economy-wide target
Palau	PLW	Only First NDC		No absolute or economy-wide target
Fiji	FJI	2020 NDC (Updated First NDC)	Fiji commits to reduce energy CO2 emissions by 30% compared to BAU by 2030, and to achieve net zero GHG emissions by 2050.	No absolute or economy-wide target
Micronesia	FSM	Only First NDC	"We are looking at enhancing our NDC through adding more sectors to our current NDC." Also Per Climate Ambition Alliance statement from Chilean Presidency.	No absolute or economy-wide target
Marshall Islands	MHL	2020 NDC (Updated Second NDC)	RMI commits to a GHG reduction of at least 45% below 2010 levels by 2030.	Base year target (unconditional)	2010	45				0.099		0.141
Dominica	DMA	Only First NDC		No absolute or economy-wide target
Liechtenstein	LIE	Only First NDC		No absolute or economy-wide target
Kiribati	KIR	Only First NDC		No absolute or economy-wide target
Cook Islands	COK	Only First NDC		No absolute or economy-wide target
Nauru	NRU	2020 NDC (Updated First NDC)	Nauru commits to pursuing sustainable development actions related to productive land, healthy and productive people, water security, food security, energy security, healthy environment, and good governance.	No absolute or economy-wide target
Tuvalu	TUV	Only First NDC		No absolute or economy-wide target
Niue	NIU	Only First NDC		No absolute or economy-wide target

## Sheet: GHG emission data
Country	ISO	Total GHG emissions_2018_incl. LUCF (MtCO2e)	Total GHG emissions_2018_excl. LUCF (MtCO2e)
China	CHN	11705.8	12355.2
United States	USA	5794.35	6023.62
India	IND	3346.63	3374.99
European Union (27)		3333.16
Russia	RUS	1992.08	2543.4
Indonesia	IDN	1703.86	969.58
Brazil	BRA	1420.58	1032.64
Japan	JPN	1154.72	1186.77
Iran	IRN	828.34	828.28
Germany	DEU	776.61	806.09
Canada	CAN	763.44	724.93
Mexico	MEX	695.26	679.88
Democratic Republic of the Congo	COD	681.67	58.7
South Korea	KOR	673.08	718.88
Saudi Arabia	SAU	638.12	638.12
Australia	AUS	619.26	615.38
South Africa	ZAF	520.5	513.44
Turkey	TUR	473.87	502.52
United Kingdom	GBR	441.13	452.08
Pakistan	PAK	438.22	431.22
Thailand	THA	431.22	416.95
Argentina	ARG	395.5	365.65
Malaysia	MYS	388.11	306.67
Italy	ITA	386.78	399.6
Vietnam	VNM	364.43	376.53
France	FRA	361.37	423.35
Nigeria	NGA	357.52	311.45
Poland	POL	356.74	389.65
Egypt	EGY	329.4	329.22
Spain	ESP	313.06	326.94
Venezuela	VEN	277.26	233.92
Kazakhstan	KAZ	271.23	274.22
Colombia	COL	267.95	184.1
United Arab Emirates	ARE	263.24	263.24
Ukraine	UKR	332.16	332.11
Philippines	PHL	234.82	232.34
Uzbekistan	UZB	232.14	235.51
Myanmar	MMR	231.62	119.65
Bangladesh	BGD	220.75	198.97
Algeria	DZA	219.11	218.91
Iraq	IRQ	216.19	215.69
Ethiopia	ETH	204.67	172.23
Peru	PER	186.18	96.28
Netherlands	NLD	179.99	178.64
Tanzania	TZA	175.57	105.38
Sudan	SDN	130.64	109.63
Bolivia	BOL	126.21	56.87
Turkmenistan	TKM	125.08	125.08
Angola	AGO	124.59	79.73
Cameroon	CMR	123.33	89.05
Zimbabwe	ZWE	118.77	31.38
Czech Republic	CZE	117.03	122.84
Kuwait	KWT	112.97	112.97
Mozambique	MOZ	110.07	35.04
Belgium	BEL	108.91	108.75
Chad	TCD	105.06	80.68
Libya	LBY	103.04	103.04
Qatar	QAT	99.83	99.83
Afghanistan	AFG	99.08	98.92
Paraguay	PRY	95.29	49.17
Zambia	ZMB	93.23	40.67
Morocco	MAR	92.35	94.29
Ecuador	ECU	91.84	65.68
Israel	ISR	87.92	87.83
Central African Republic	CAF	87.07	55.68
Greece	GRC	86.14	84.75
Romania	ROU	86.13	109.01
Oman	OMN	82.32	82.3
Azerbaijan	AZE	78.35	80.26
Kenya	KEN	71.21	78.83
New Zealand	NZL	70.71	81.33
Uganda	UGA	70.71	54.87
Cambodia	KHM	69.15	37.46
South Sudan	SSD	68.49	58.66
Austria	AUT	67.85	74.98
Portugal	PRT	67.15	66.82
Belarus	BLR	66.68	88.14
Singapore	SGP	66.67	66.64
Papua New Guinea	PNG	64.09	22.97
Hungary	HUN	62.81	60.92
Serbia	SRB	62.51	62.6
Ireland	IRL	62.29	65.09
Finland	FIN	61.43	54.49
Botswana	BWA	57.45	16.12
Mongolia	MNG	55.72	52.62
Burkina Faso	BFA	54.96	30.85
Nepal	NPL	54.57	51.24
Chile	CHL	51.77	109.59
Cote d'Ivoire	CIV	49.55	22.9
Bahrain	BHR	48.95	48.95
Denmark	DNK	46.73	45.87
Solomon Islands	SLB	46.35	0.94
Syria	SYR	46.32	46.32
Niger	NER	46.3	45.05
North Korea	PRK	45.29	41.91
Somalia	SOM	44.32	26.97
Switzerland	CHE	43.78	46.02
Mali	MLI	43.74	43.74
Madagascar	MDG	41.29	30.57
Guinea	GIN	41.17	28.89
Slovakia	SVK	38.86	39.93
Cuba	CUB	38.82	41.86
Guatemala	GTM	38.7	35.4
Nicaragua	NIC	38.67	19.07
Laos	LAO	38.63	29.27
Dominican Republic	DOM	37.5	39.06
Tunisia	TUN	37.31	41.1
Sri Lanka	LKA	37.15	35.24
Jordan	JOR	35.81	35.81
Uruguay	URY	34.39	36.16
Senegal	SEN	34.36	29.99
Lebanon	LBN	34.28	34.35
Sweden	SWE	30.05	46.35
Norway	NOR	28.42	47.34
Honduras	HND	28.13	22.4
Benin	BEN	28.12	17.38
Malawi	MWI	26.83	18.32
Bosnia and Herzegovina	BIH	25.45	27.19
Equatorial Guinea	GNQ	23.1	19.27
Trinidad and Tobago	TTO	23.03	22.9
Liberia	LBR	22.66	9.2
Namibia	NAM	22.49	11.93
Panama	PAN	22.41	18.01
Yemen	YEM	21.76	21.76
Estonia	EST	20.56	18.61
Republic of Congo	COG	20.29	9.37
Ghana	GHA	19.6	44.5
Bulgaria	BGR	19.52	53.33
Guyana	GUY	19.12	5.04
Croatia	HRV	18.21	22.55
Lithuania	LTU	18.21	18.84
Slovenia	SVN	17.51	17.17
Brunei	BRN	16.95	16.62
Georgia	GEO	16.9	16.9
Tajikistan	TJK	15.08	15.21
Kyrgyzstan	KGZ	14.86	18.12
Gabon	GAB	13.97	7.46
El Salvador	SLV	13.44	12.35
Moldova	MDA	13.28	13.18
Suriname	SUR	13.15	3.78
Mauritania	MRT	12.99	14.08
Sierra Leone	SLE	10.57	7.19
Haiti	HTI	10.56	9.93
Macedonia	MKD	10.51	10.51
Jamaica	JAM	10.2	10.02
Luxembourg	LUX	9.94	10.22
Albania	ALB	9.84	10.08
Armenia	ARM	9.4	9.36
Togo	TGO	9.24	8.42
Burundi	BDI	8.99	5.52
Latvia	LVA	8.89	11.66
Costa Rica	CRI	8.54	15.81
Cyprus	CYP	8.35	8.6
Eritrea	ERI	7.93	7.48
Rwanda	RWA	7.82	6.17
Belize	BLZ	6.82	1.56
Mauritius	MUS	6.71	6.74
Timor-Leste	TLS	6.66	6.19
Lesotho	LSO	5.85	5.85
Guinea-Bissau	GNB	4.44	2.8
Montenegro	MNE	3.83	3.8
Barbados	BRB	3.79	3.79
Iceland	ISL	3.35	3.44
Gambia	GMB	3.31	2.79
Eswatini	SWZ	3	3.12
Bahamas	BHS	2.65	2.64
Maldives	MDV	2.38	2.38
Grenada	GRD	2.36	2.36
Malta	MLT	2.03	2.04
Djibouti	DJI	1.48	1.48
Antigua and Barbuda	ATG	1.21	1.21
Bhutan	BTN	1.16	2.47
Vanuatu	VUT	0.87	0.87
Samoa	WSM	0.8	0.69
Seychelles	SYC	0.78	0.78
Cape Verde	CPV	0.77	0.83
Comoros	COM	0.65	0.59
Andorra	AND	0.59	0.59
Saint Lucia	LCA	0.59	0.74
Sao Tome and Principe	STP	0.41	0.19
Saint Kitts and Nevis	KNA	0.37	0.37
Saint Vincent and the Grenadines	VCT	0.37	0.37
Tonga	TON	0.35	0.35
Palau	PLW	0.32	0.32
Fiji	FJI	0.28	2.82
Micronesia	FSM	0.24	0.27
Marshall Islands	MHL	0.24	0.24
Dominica	DMA	0.23	0.24
Liechtenstein	LIE	0.18	0.18
Kiribati	KIR	0.11	0.11
Cook Islands	COK	0.1	0.1
Nauru	NRU	0.08	0.08
Tuvalu	TUV	0.03	0.03
Niue	NIU	0.01	0.01

## Sheet: Data source
Value	Sources	Link
Total GHG emissions_2018_incl. LUCF (MtCO2e)	ClimateWatch	https://www.climatewatchdata.org/ghg-emissions
Total GHG emissions_2018_excl. LUCF (MtCO2e)	ClimateWatch	https://www.climatewatchdata.org/ghg-emissions
2030 target emissions_latest NDC (MtCO2e)	ClimateWatch, Climate Action Tracker (CAT)	https://www.climatewatchdata.org/data-explorer/ndc-content, https://climateactiontracker.org/
2030 BAU emissions	UNFCCC NDCs	https://www4.unfccc.int/sites/NDCStaging/Pages/All.aspx
NDC statement	ClimateWatch, UNFCC	https://www.climatewatchdata.org/data-explorer/ndc-content, https://www4.unfccc.int/sites/ndcstaging/Pages/LatestSubmissions.aspx
Emissions gap_2018-2030 (MtCO2e)	Own calculations, CAT (where available)	https://climateactiontracker.org/countries/
