# Supplementary material for: The neglected role of abandoned cropland in supporting both food security and climate change mitigation
Source: Nat Commun. 2023 Sep 28;14:6083. doi: 10.1038/s41467-023-41837-y (PMC10539403; doi:10.1038/s41467-023-41837-y)
Supplement: Supplementary file 4 — Supplementary Data 1- 4 [file 41467_2023_41837_MOESM4_ESM.zip › Supplementary_Data_3_FoodWaste&Loss.xlsx]

## Sheet: food_waste_loss
Country	ISO	Food loss (%)	Food waste (%)	Remaining (%)	Remaining (50% waste + 50% of loss)
Afghanistan	AFG	0.207	0.17	0.65819	0.820298
Aland	ALA	0.157	0.17	0.69969	0.843172
Albania	ALB	0.157	0.17	0.69969	0.843172
Algeria	DZA	0.108	0.17	0.74036	0.86559
American Samoa	ASM	0.089	0.17	0.75613	0.874283
Andorra	AND	0.157	0.17	0.69969	0.843172
Angola	AGO	0.14	0.17	0.7138	0.85095
Anguilla	AIA	0.116	0.17	0.73372	0.86193
Antarctica	ATA	0	0.17	0.83	0.915
Antigua and Barbuda	ATG	0.116	0.17	0.73372	0.86193
Argentina	ARG	0.116	0.17	0.73372	0.86193
Armenia	ARM	0.108	0.17	0.74036	0.86559
Aruba	ABW	0.116	0.17	0.73372	0.86193
Ashmore and Cartier Islands		0	0.17	0.83	0.915
Australia	AUS	0.058	0.17	0.78186	0.888465
Austria	AUT	0.157	0.17	0.69969	0.843172
Azerbaijan	AZE	0.108	0.17	0.74036	0.86559
Bahrain	BHR	0.108	0.17	0.74036	0.86559
Bangladesh	BGD	0.207	0.17	0.65819	0.820298
Barbados	BRB	0.116	0.17	0.73372	0.86193
Belarus	BLR	0.157	0.17	0.69969	0.843172
Belgium	BEL	0.157	0.17	0.69969	0.843172
Belize	BLZ	0.116	0.17	0.73372	0.86193
Benin	BEN	0.14	0.17	0.7138	0.85095
Bermuda	BMU	0.157	0.17	0.69969	0.843172
Bhutan	BTN	0.207	0.17	0.65819	0.820298
Bolivia	BOL	0.116	0.17	0.73372	0.86193
Bosnia and Herzegovina	BIH	0.157	0.17	0.69969	0.843172
Botswana	BWA	0.14	0.17	0.7138	0.85095
Brazil	BRA	0.116	0.17	0.73372	0.86193
British Indian Ocean Territory	IOT	0	0.17	0.83	0.915
British Virgin Islands	VGB	0.116	0.17	0.73372	0.86193
Brunei	BRN	0.078	0.17	0.76526	0.879315
Bulgaria	BGR	0.157	0.17	0.69969	0.843172
Burkina Faso	BFA	0.14	0.17	0.7138	0.85095
Burundi	BDI	0.14	0.17	0.7138	0.85095
Cabo Verde	CPV	0.14	0.17	0.7138	0.85095
Cambodia	KHM	0.078	0.17	0.76526	0.879315
Cameroon	CMR	0.14	0.17	0.7138	0.85095
Canada	CAN	0.157	0.17	0.69969	0.843172
Cayman Islands	CYM	0.116	0.17	0.73372	0.86193
Central African Republic	CAF	0.14	0.17	0.7138	0.85095
Chad	TCD	0.14	0.17	0.7138	0.85095
Chile	CHL	0.116	0.17	0.73372	0.86193
China	CHN	0.078	0.17	0.76526	0.879315
Colombia	COL	0.116	0.17	0.73372	0.86193
Comoros	COM	0.14	0.17	0.7138	0.85095
Cook Islands	COK	0.089	0.17	0.75613	0.874283
Costa Rica	CRI	0.116	0.17	0.73372	0.86193
Croatia	HRV	0.157	0.17	0.69969	0.843172
Cuba	CUB	0.116	0.17	0.73372	0.86193
Cura??ao	CUW	0.116	0.17	0.73372	0.86193
Cyprus	CYP	0.108	0.17	0.74036	0.86559
Czechia	CZE	0.157	0.17	0.69969	0.843172
Democratic Republic of the Congo	COD	0.14	0.17	0.7138	0.85095
Denmark	DNK	0.157	0.17	0.69969	0.843172
Djibouti	DJI	0.14	0.17	0.7138	0.85095
Dominica	DMA	0.116	0.17	0.73372	0.86193
Dominican Republic	DOM	0.116	0.17	0.73372	0.86193
East Timor	TLS	0.078	0.17	0.76526	0.879315
Ecuador	ECU	0.116	0.17	0.73372	0.86193
Egypt	EGY	0.108	0.17	0.74036	0.86559
El Salvador	SLV	0.116	0.17	0.73372	0.86193
Equatorial Guinea	GNQ	0.14	0.17	0.7138	0.85095
Eritrea	ERI	0.108	0.17	0.74036	0.86559
Estonia	EST	0.157	0.17	0.69969	0.843172
eSwatini	SWZ	0.14	0.17	0.7138	0.85095
Ethiopia	ETH	0.14	0.17	0.7138	0.85095
Falkland Islands	FLK	0	0.17	0.83	0.915
Faroe Islands	FRO	0.157	0.17	0.69969	0.843172
Federated States of Micronesia	FSM	0	0.17	0.83	0.915
Fiji	FJI	0.089	0.17	0.75613	0.874283
Finland	FIN	0.157	0.17	0.69969	0.843172
France	FRA	0.157	0.17	0.69969	0.843172
French Polynesia	PYF	0.089	0.17	0.75613	0.874283
French Southern and Antarctic Lands	ATF	0	0.17	0.83	0.915
Gabon	GAB	0.14	0.17	0.7138	0.85095
Gambia	GMB	0.14	0.17	0.7138	0.85095
Georgia	GEO	0.108	0.17	0.74036	0.86559
Germany	DEU	0.157	0.17	0.69969	0.843172
Ghana	GHA	0.14	0.17	0.7138	0.85095
Greece	GRC	0.157	0.17	0.69969	0.843172
Greenland	GRL	0.157	0.17	0.69969	0.843172
Grenada	GRD	0.116	0.17	0.73372	0.86193
Guam	GUM	0.089	0.17	0.75613	0.874283
Guatemala	GTM	0.116	0.17	0.73372	0.86193
Guernsey	GGY	0.157	0.17	0.69969	0.843172
Guinea	GIN	0.14	0.17	0.7138	0.85095
Guinea-Bissau	GNB	0.14	0.17	0.7138	0.85095
Guyana	GUY	0.116	0.17	0.73372	0.86193
Haiti	HTI	0.116	0.17	0.73372	0.86193
Heard Island and McDonald Islands	HMD	0	0.17	0.83	0.915
Honduras	HND	0.116	0.17	0.73372	0.86193
Hong Kong S.A.R.	HKG	0.078	0.17	0.76526	0.879315
Hungary	HUN	0.157	0.17	0.69969	0.843172
Iceland	ISL	0.157	0.17	0.69969	0.843172
India	IND	0.207	0.17	0.65819	0.820298
Indian Ocean Territories		0	0.17	0.83	0.915
Indonesia	IDN	0.078	0.17	0.76526	0.879315
Iran	IRN	0.108	0.17	0.74036	0.86559
Iraq	IRQ	0.108	0.17	0.74036	0.86559
Ireland	IRL	0.157	0.17	0.69969	0.843172
Isle of Man	IMN	0.157	0.17	0.69969	0.843172
Israel	ISR	0.108	0.17	0.74036	0.86559
Italy	ITA	0.157	0.17	0.69969	0.843172
Ivory Coast	CIV	0.14	0.17	0.7138	0.85095
Jamaica	JAM	0.116	0.17	0.73372	0.86193
Japan	JPN	0.078	0.17	0.76526	0.879315
Jersey	JEY	0.157	0.17	0.69969	0.843172
Jordan	JOR	0.108	0.17	0.74036	0.86559
Kazakhstan	KAZ	0.207	0.17	0.65819	0.820298
Kenya	KEN	0.14	0.17	0.7138	0.85095
Kiribati	KIR	0.089	0.17	0.75613	0.874283
Kosovo	XKX	0.157	0.17	0.69969	0.843172
Kuwait	KWT	0.108	0.17	0.74036	0.86559
Kyrgyzstan	KGZ	0.207	0.17	0.65819	0.820298
Laos	LAO	0.078	0.17	0.76526	0.879315
Latvia	LVA	0.157	0.17	0.69969	0.843172
Lebanon	LBN	0.108	0.17	0.74036	0.86559
Lesotho	LSO	0.14	0.17	0.7138	0.85095
Liberia	LBR	0.14	0.17	0.7138	0.85095
Libya	LBY	0.108	0.17	0.74036	0.86559
Liechtenstein	LIE	0.157	0.17	0.69969	0.843172
Lithuania	LTU	0.157	0.17	0.69969	0.843172
Luxembourg	LUX	0.157	0.17	0.69969	0.843172
Macao S.A.R	MAC	0.078	0.17	0.76526	0.879315
Macedonia	MKD	0.157	0.17	0.69969	0.843172
Madagascar	MDG	0.14	0.17	0.7138	0.85095
Malawi	MWI	0.14	0.17	0.7138	0.85095
Malaysia	MYS	0.078	0.17	0.76526	0.879315
Maldives	MDV	0.207	0.17	0.65819	0.820298
Mali	MLI	0.14	0.17	0.7138	0.85095
Malta	MLT	0.157	0.17	0.69969	0.843172
Marshall Islands	MHL	0.089	0.17	0.75613	0.874283
Mauritania	MRT	0.108	0.17	0.74036	0.86559
Mauritius	MUS	0.14	0.17	0.7138	0.85095
Mexico	MEX	0.116	0.17	0.73372	0.86193
Moldova	MDA	0.157	0.17	0.69969	0.843172
Monaco	MCO	0.157	0.17	0.69969	0.843172
Mongolia	MNG	0.078	0.17	0.76526	0.879315
Montenegro	MNE	0.157	0.17	0.69969	0.843172
Montserrat	MSR	0.116	0.17	0.73372	0.86193
Morocco	MAR	0.108	0.17	0.74036	0.86559
Mozambique	MOZ	0.14	0.17	0.7138	0.85095
Myanmar	MMR	0.078	0.17	0.76526	0.879315
Namibia	NAM	0.14	0.17	0.7138	0.85095
Nauru	NRU	0.089	0.17	0.75613	0.874283
Nepal	NPL	0.207	0.17	0.65819	0.820298
Netherlands	NLD	0.157	0.17	0.69969	0.843172
New Caledonia	NCL	0.089	0.17	0.75613	0.874283
New Zealand	NZL	0.058	0.17	0.78186	0.888465
Nicaragua	NIC	0.116	0.17	0.73372	0.86193
Niger	NER	0.14	0.17	0.7138	0.85095
Nigeria	NGA	0.14	0.17	0.7138	0.85095
Niue	NIU	0.089	0.17	0.75613	0.874283
Norfolk Island	NFK	0.089	0.17	0.75613	0.874283
North Korea	PRK	0.078	0.17	0.76526	0.879315
Northern Cyprus		0	0.17	0.83	0.915
Northern Mariana Islands	MNP	0.089	0.17	0.75613	0.874283
Norway	NOR	0.157	0.17	0.69969	0.843172
Oman	OMN	0.108	0.17	0.74036	0.86559
Pakistan	PAK	0.207	0.17	0.65819	0.820298
Palau	PLW	0.089	0.17	0.75613	0.874283
Palestine	PSE	0.108	0.17	0.74036	0.86559
Panama	PAN	0.116	0.17	0.73372	0.86193
Papua New Guinea	PNG	0.089	0.17	0.75613	0.874283
Paraguay	PRY	0.116	0.17	0.73372	0.86193
Peru	PER	0.116	0.17	0.73372	0.86193
Philippines	PHL	0.078	0.17	0.76526	0.879315
Pitcairn Islands	PCN	0.089	0.17	0.75613	0.874283
Poland	POL	0.157	0.17	0.69969	0.843172
Portugal	PRT	0.157	0.17	0.69969	0.843172
Puerto Rico	PRI	0.116	0.17	0.73372	0.86193
Qatar	QAT	0.108	0.17	0.74036	0.86559
Republic of Serbia	SRB	0.157	0.17	0.69969	0.843172
Republic of the Congo	COD	0.14	0.17	0.7138	0.85095
Romania	ROU	0.157	0.17	0.69969	0.843172
Russia	RUS	0.157	0.17	0.69969	0.843172
Rwanda	RWA	0.14	0.17	0.7138	0.85095
S??o Tom?? and Principe	STP	0.14	0.17	0.7138	0.85095
Saint Barthelemy	BLM	0.116	0.17	0.73372	0.86193
Saint Helena	SHN	0.157	0.17	0.69969	0.843172
Saint Kitts and Nevis	KNA	0.116	0.17	0.73372	0.86193
Saint Lucia	LCA	0.116	0.17	0.73372	0.86193
Saint Martin	MAF	0.116	0.17	0.73372	0.86193
Saint Pierre and Miquelon	SPM	0.157	0.17	0.69969	0.843172
Saint Vincent and the Grenadines	VCT	0.116	0.17	0.73372	0.86193
Samoa	WSM	0.089	0.17	0.75613	0.874283
San Marino	SMR	0.157	0.17	0.69969	0.843172
Saudi Arabia	SAU	0.108	0.17	0.74036	0.86559
Senegal	SEN	0.14	0.17	0.7138	0.85095
Seychelles	SYC	0	0.17	0.83	0.915
Siachen Glacier		0	0.17	0.83	0.915
Sierra Leone	SLE	0.14	0.17	0.7138	0.85095
Singapore	SGP	0.078	0.17	0.76526	0.879315
Sint Maarten	SXM	0.116	0.17	0.73372	0.86193
Slovakia	SVK	0.157	0.17	0.69969	0.843172
Slovenia	SVN	0.157	0.17	0.69969	0.843172
Solomon Islands	SLB	0.089	0.17	0.75613	0.874283
Somalia	SOM	0.14	0.17	0.7138	0.85095
Somaliland	SOM	0.14	0.17	0.7138	0.85095
South Africa	ZAF	0.14	0.17	0.7138	0.85095
South Georgia and the Islands	SGS	0	0.17	0.83	0.915
South Korea	KOR	0.078	0.17	0.76526	0.879315
South Sudan	SSD	0.14	0.17	0.7138	0.85095
Spain	ESP	0.157	0.17	0.69969	0.843172
Sri Lanka	LKA	0.207	0.17	0.65819	0.820298
Sudan	SDN	0.14	0.17	0.7138	0.85095
Suriname	SUR	0.116	0.17	0.73372	0.86193
Sweden	SWE	0.157	0.17	0.69969	0.843172
Switzerland	CHE	0.157	0.17	0.69969	0.843172
Syria	SYR	0.108	0.17	0.74036	0.86559
Taiwan	TWN	0.078	0.17	0.76526	0.879315
Tajikistan	TJK	0.207	0.17	0.65819	0.820298
Thailand	THA	0.078	0.17	0.76526	0.879315
The Bahamas	BHS	0.116	0.17	0.73372	0.86193
Togo	TGO	0.14	0.17	0.7138	0.85095
Tonga	TON	0.089	0.17	0.75613	0.874283
Trinidad and Tobago	TTO	0.116	0.17	0.73372	0.86193
Tunisia	TUN	0.108	0.17	0.74036	0.86559
Turkey	TUR	0.108	0.17	0.74036	0.86559
Turkmenistan	TKM	0.207	0.17	0.65819	0.820298
Turks and Caicos Islands	TCA	0.116	0.17	0.73372	0.86193
Uganda	UGA	0.14	0.17	0.7138	0.85095
Ukraine	UKR	0.157	0.17	0.69969	0.843172
United Arab Emirates	ARE	0.108	0.17	0.74036	0.86559
United Kingdom	GBR	0.157	0.17	0.69969	0.843172
United Republic of Tanzania	TZA	0.14	0.17	0.7138	0.85095
United States of America	USA	0.157	0.17	0.69969	0.843172
United States Virgin Islands	VIR	0.116	0.17	0.73372	0.86193
Uruguay	URY	0.116	0.17	0.73372	0.86193
Uzbekistan	UZB	0.207	0.17	0.65819	0.820298
Vanuatu	VUT	0.089	0.17	0.75613	0.874283
Vatican	VAT	0.157	0.17	0.69969	0.843172
Venezuela	VEN	0.116	0.17	0.73372	0.86193
Vietnam	VNM	0.078	0.17	0.76526	0.879315
Wallis and Futuna	WLF	0.089	0.17	0.75613	0.874283
Western Sahara	ESH	0.108	0.17	0.74036	0.86559
Yemen	YEM	0.108	0.17	0.74036	0.86559
Zambia	ZMB	0.14	0.17	0.7138	0.85095
Zimbabwe	ZWE	0.14	0.17	0.7138	0.85095

## Sheet: Sources
Value	Sources	Link
Food loss	FAO	https://www.fao.org/sustainable-development-goals/indicators/12.3.1/en/
Food waste	UNEP	https://www.unep.org/resources/report/unep-food-waste-index-report-2021
