# Supplementary material for: The neglected role of abandoned cropland in supporting both food security and climate change mitigation
Source: Nat Commun. 2023 Sep 28;14:6083. doi: 10.1038/s41467-023-41837-y (PMC10539403; doi:10.1038/s41467-023-41837-y)
Supplement: Supplementary file 4 — Supplementary Data 1- 4 [file 41467_2023_41837_MOESM4_ESM.zip › Supplementary_Data_4_CarbonSequestrationRate_Review.xlsx]

## Sheet: Active vs passive restoration
Country	Factor (Cactive/Cnatural)	Study title	Study URL
Brazil	1.55712	Early ecological outcomes of natural regeneration and tree plantations for restoring agricultural landscapes	https://www.jstor.org/stable/26623154
Australia	3	Slow recovery of tropical old-field rainforest regrowth and the value and limitations of active restoration	https://doi-org.libproxy1.nus.edu.sg/10.1111/cobi.12606
Australia	1.93359	Comparing the recovery of richness, structure, and biomass in naturally regrowing and planted reforestation	https://onlinelibrary.wiley.com/doi/10.1111/rec.13077
Costa Rica	2.4	Factors explaining variability in woody above-ground biomass accumulation in restored tropical forest	http://dx.doi.org/10.1016/j.foreco.2014.01.024
Puerto Rico	1.90387	The role of plantation forests in rehabilitating degraded tropical ecosystems	https://doi.org/10.1016/0167-8809(92)90105-K
Mexico	1.43808	Active versus passive restoration: Recovery of cloud forest structure, diversity and soil condition in abandoned pastures	https://doi.org/10.1016/j.ecoleng.2018.03.011
Brazil	1.31761	The effect of ecological restoration methods on carbon stocks in the Brazilian Atlantic Forest	https://doi.org/10.1016/j.foreco.2020.118734
Puerto Rico	1.39556	Above- and belowground organic matter storage and production in a tropical pine plantation and a paired broadleaf secondary forest	https://www.jstor.org/stable/42937109
Puerto Rico	0.997345	Comparison of Tropical Tree Plantations with Secondary Forests of Similar Age	https://doi.org/10.2307/2937169
Puerto Rico	1.46343	Comparison of Tropical Tree Plantations with Secondary Forests of Similar Age	https://doi.org/10.2307/2937169
Puerto Rico	1.30292	Comparison of Tropical Tree Plantations with Secondary Forests of Similar Age	https://doi.org/10.2307/2937169
Puerto Rico	1.30128	Comparison of Tropical Tree Plantations with Secondary Forests of Similar Age	https://doi.org/10.2307/2937169
India	1.25443	Distribution pattern of aboveground biomass in natural and plantation forests of humid tropics in northeast India	https://www.researchgate.net/publication/228977964
Canada	1.31115	White Spruce Plantations on Abandoned Agricultural Land: Are They More Effective as C Sinks than Natural Succession?	http://dx.doi.org/10.3390/f4041141
Vietnam	1.29024	Carbon sequestration and soil fertility of tropical tree plantations and secondary forest established on degraded land	https://www.jstor.org/stable/42951892
Vietnam	1.2054	Carbon sequestration and soil fertility of tropical tree plantations and secondary forest established on degraded land	https://www.jstor.org/stable/42951892
China	1.69159	Forest biomass recovery after different anthropogenic disturbances: relative importance of changes in stand structure and wood density	https://link.springer.com/article/10.1007/s10342-015-0888-9
Costa Rica	1.57433	Recovery of floristic diversity and basal area in natural forest regeneration and planted plots in a Costa Rican wet forest	https://doi.org/10.1111/btp.12361
Costa Rica	2.125	Recovery of floristic diversity and basal area in natural forest regeneration and planted plots in a Costa Rican wet forest	https://doi.org/10.1111/btp.12361
Ecuador	3.86024	Acceleration and novelty: community restoration speeds recovery and transforms species composition in Andean cloud forest	https://www.jstor.org/stable/24701231
Mexico	1.40255	Recovery of soil C and N in a tropical pasture: passive and active restoration	https://doi.org/10.1002/ldr.2197
Mexico	1.66417	Recovery of soil C and N in a tropical pasture: passive and active restoration	https://doi.org/10.1002/ldr.2197
Mexico	1.77364	Recovery of soil C and N in a tropical pasture: passive and active restoration	https://doi.org/10.1002/ldr.2197
Mexico	1.65429	Recovery of soil C and N in a tropical pasture: passive and active restoration	https://doi.org/10.1002/ldr.2197
Malaysia	1.51724	Active restoration accelerates the carbon recovery of human-modified tropical forests	https://doi.org/10.1126/science.aay4490
Malaysia	1.97037	Active restoration accelerates the carbon recovery of human-modified tropical forests	https://doi.org/10.1126/science.aay4490
Ghana	1.66988	Above-ground carbon stocks and timber value of old timber plantations, secondary and primary forests in southern Ghana	https://doi.org/10.1016/j.foreco.2020.118236
Mean	1.70279
STD	0.576327
