# Supplementary material for: The neglected role of abandoned cropland in supporting both food security and climate change mitigation
Source: Nat Commun. 2023 Sep 28;14:6083. doi: 10.1038/s41467-023-41837-y (PMC10539403; doi:10.1038/s41467-023-41837-y)
Supplement: Supplementary file 4 — Supplementary Data 1- 4 [file 41467_2023_41837_MOESM4_ESM.zip › Supplementary_Data_1_AbandonedCroplandExtent_Review.xlsx]

## Sheet: Studies
Assessed area	Time period	Years	Abandoned cropland (Mha)	Reference
Global	300 years	1700 – 2000	385 - 472	1
Global	300 years	1700 - 2000	386	2
Global	142 years	1850 - 1992	207	3
Europe	11 years	2001 - 2012	7.6	4
Europe	N/A	Until 2012	46	4
Central and Eastern Europe	N/A	Until 2005	52	5
Eastern Europe	19 years	1990 - 2009	31	6
Brazil	31 years	1975 – 2006	11	7
China	15 years	1990 – 2005	9.8	8
Mexico	13 years	2001 - 2014	1.5	9
Angola (Huambo)	29 years	1990 – 2009	0.35	10
USA	34 years	1978 - 2012	15	11
USA	5 years	2007 – 2012	4.9	11
USA	4 years	2008 - 2012	1.8	12
USA	65 years	1945 – 2000	43	13
Western Siberia (Tyumen)	25 years	1990 - 2015	0.14	14
Puerto Rico	9 years	1991 – 2000	0.031	15
Indonesia (Lombok Island)	20 years	1990 – 2010	0.01	16
Poland (Carpathians)	N/A	Until 2016	0.107274	17
Eastern Europe	5 years	2003-2008	18.6702	18
Northern Kazakhstan	28 years	1985-2013	1.8	19
Italy (Sicily)	N/A	Until 2016	0.014337	20
China	15 years	2002-2017	8.47378	21
China (Guangxi)	18 years	2001-2019	0.56	22
Switzerland (Alps)	12 years	1980s-1990s	0.022104	23
Poland (Malopolska)	N/A	Until 2019	0.0936	24
European Russia	18 years	1991-2009	31.4	25
Ukraine	18 years	1991-2009	2.6	25
Kazakhstan	18 years	1991-2009	13.4	25
Global	23 years	1992-2015	83	26
Northern China	19 years	2000-2019	0.348316	27
China (Chongqing)	19 years	2001-2020	0.41852	28
Western Ukraine	19 years	1988-2007	0.7284	29
Latvia	12 years	1990-2002	0.1767	30
Lithuania	12 years	1990-2002	0.5439	30
Belarus	12 years	1990-2002	0.133	30
European Russia	12 years	1990-2002	1.7	30
Poland	12 years	1990-2002	0.101	30
Mongolia	24 years	1990-2014	0.532	31
China	13 years	2003-2016	1.2061	32
Central Asia, Afghanistan, Iran	13 years	2003-2016	1.15	33
China (Wushan County, Chongqing)	5 years	2011-2016	0.017476	34

## Sheet: Reference_list
1. Campbell, J. E., Lobell, D. B., Genova, R. C. & Field, C. B. The global potential of bioenergy on abandonded agricultural lands. Environ. Sci. Technol. 42, 5791–5794 (2008).
2. Field, C. B., Campbell, J. E. & Lobell, D. B. Biomass energy: the scale of the potential resource. Trends Ecol. Evol. 65–72 (2008).
3. Ramankutty, N. & Foley, J. A. Estimating historical changes in global land cover: Croplands from 1700 to 1992. Global Biogeochem. Cycles 13, 997–1027 (1999).
4. Estel, S. et al. Mapping farmland abandonment and recultivation across Europe using MODIS NDVI time series. Remote Sens. Environ. 163, 312–325 (2015).
5. Alcantara, C. et al. Mapping the extent of abandoned farmland in Central and Eastern Europe using MODIS time series satellite data. Environ. Res. Lett. 8, 35035 (2013).
6. Schierhorn, F. et al. Post-Soviet cropland abandonment and carbon sequestration in European Russia, Ukraine, and Belarus. Global Biogeochem. Cycles 27, 1175–1185 (2013).
7. Barretto, A. G. O. P., Berndes, G., Sparovek, G. & Wirsenius, S. Agricultural intensification in Brazil and its effects on land-use patterns: an analysis of the 1975–2006 period. Glob. Chang. Biol. 19, 1804–1815 (2013).
8. Li, S. et al. An estimation of the extent of cropland abandonment in mountainous regions of China. L. Degrad. Dev. 29, 1327–1342 (2018).
9. Bonilla-Moheno, M. & Aide, T. M. Beyond deforestation: Land cover transitions in Mexico. Agric. Syst. 178, 102734 (2020).
10. Cabral, A. I. R., Vasconcelos, M. J., Oom, D. & Sardinha, R. Spatial dynamics and quantification of deforestation in the central-plateau woodlands of Angola (1990–2009). Appl. Geogr. 31, 1185–1193 (2011).
11. Baxter, R. E. & Calvert, K. E. Estimating Available Abandoned Cropland in the United States: Possibilities for Energy Crop Production. Ann. Am. Assoc. Geogr. 107, 1162–1178 (2017).
12. Lark, T. J., Meghan Salmon, J. & Gibbs, H. K. Cropland expansion outpaces agricultural and biofuel policies in the United States. Environ. Res. Lett. 10, 44003 (2015).
13. Zumkehr, A. & Campbell, J. E. Historical U.S. Cropland Areas and the Potential for Bioenergy Production on Abandoned Croplands. Environ. Sci. Technol. 47, 3840–3847 (2013).
14. Nguyen, H., Hölzel, N., Völker, A. & Kamp, J. Patterns and Determinants of Post-Soviet Cropland Abandonment in the Western Siberian Grain Belt. Remote Sensing 10, (2018).
15. Parés-Ramos, I. K., Gould, W. A. & Aide, T. M. Agricultural abandonment, suburban growth, and forest expansion in Puerto Rico between 1991 and 2000. Ecol. Soc. 13, (2008).
16. Kim, C. Land use classification and land use change analysis using satellite images in Lombok Island, Indonesia. Forest Sci. Technol. 12, 183–191 (2016).
17. Kolecka, N. et al. Understanding farmland abandonment in the Polish Carpathians. Applied Geography 88, 62-72 (2017).
18. Alcantara, C. et al. Mapping abandoned agriculture with multi-temporal MODIS satellite data. Remote Sensing of Environment 124, 334–347 (2012).
19. Dara, A. et al. Mapping the timing of cropland abandonment and recultivation in northern Kazakhstan using annual Landsat time series. Remote Sensing of Environment 213, 49-60 (2018).
20. Novara, A. et al. Agricultural land abandonment in Mediterranean environment provides ecosystem services via soil carbon sequestration. Science of the Total Environment 576, 420–429 (2017).
21. Zhu, X. Mapping abandoned farmland in China using time series MODIS NDVI. Science of the Total Environment 755,142651 (2021).
22. Han, Z. & Song, W. Abandoned cropland: Patterns and determinants within the Guangxi Karst Mountainous Area, China. Applied Geography 122, 102245 (2020).
23. Gellrich, M. & Zimmermann N. E. Investigating the regional-scale pattern of agricultural land abandonment in the Swiss mountains: A spatial statistical modelling approach. Landscape and Urban Planning 79, 65–76 (2007).
24. Janus, J. & Bozek, P. Land abandonment in Poland after the collapse of socialism: Over a quarter of a century of increasing tree cover on agricultural land. Ecological Engineering 138, 106–117 (2019).
25. Meyfroidt, P. et al. Drivers, constraints and trade-offs associated with recultivating abandoned cropland in Russia, Ukraine and Kazakhstan. Global Environmental Change 37, 1–15 (2016).
26. Leirpoll, M. E. et al. Optimal combination of bioenergy and solar photovoltaic for renewable energy production on abandoned cropland. Renewable Energy 168, 45–56 (2021).
27. Du, Z. et al. Agricultural Land Abandonment and Retirement Mapping in the Northern China Crop-Pasture Band Using Temporal Consistency Check and Trajectory-Based Change Detection Approach. IEEE Transactions on Geoscience and Remote Sensing 60 (2022).
28. Li, H. & Song, W. Cropland Abandonment and Influencing Factors in Chongqing, China. Land, 10, 1206 (2021).
29. Kuemmerle, T. et al. Post-Soviet farmland abandonment, forest recovery, and carbon sequestration in western Ukraine. Global Change Biology 17, 1335–1349 (2011).
30. Prishchepov, A. et al. Effects of institutional changes on land use: agricultural land abandonment during the transition from state-command to market-driven economies in post-Soviet Eastern Europe. Environmental Research Letters 7, 024021 (2012).
31. Sankey, T. T. et al. Post‐socialist cropland changes and abandonment in Mongolia. Land Degradation & Development 29, 2808–2821 (2018).
32. Qiu, B. et al. Urban expansion or poor productivity: Explaining regional differences in cropland abandonment in China during the early 21st century. Land Degradation & Development 29, 2808–2821 (2020).
33. Löw, F. et al. Mapping Cropland Abandonment in the Aral Sea Basin with MODIS Time Series. Remote Sensing, 10, 159 (2018).
34. Guo, Y. & Song, W. Spatial Distribution and Simulation of Cropland Abandonment in Wushan County, Chongqing, China. Sustainability, 11, 1367 (2019).
