# Supplementary material for: The neglected role of abandoned cropland in supporting both food security and climate change mitigation
Source: Nat Commun. 2023 Sep 28;14:6083. doi: 10.1038/s41467-023-41837-y (PMC10539403; doi:10.1038/s41467-023-41837-y)
Supplement: Supplementary file 6 — Source Data [file 41467_2023_41837_MOESM6_ESM.zip]

Archive with 68 entries (64 files):
- source_data_fig1/
- source_data_fig1/fig1a.tfw
- source_data_fig1/fig1a.tif
- source_data_fig1/fig1a.tif.aux.xml
- source_data_fig1/fig1a.tif.ovr
- source_data_fig1/fig1b-1.tfw
- source_data_fig1/fig1b-1.tif
- source_data_fig1/fig1b-1.tif.aux.xml
- source_data_fig1/fig1b-1.tif.ovr
- source_data_fig1/fig1b-1.tif.vat.cpg
- source_data_fig1/fig1b-1.tif.vat.dbf
- source_data_fig1/fig1b-2.tfw
- source_data_fig1/fig1b-2.tif
- source_data_fig1/fig1b-2.tif.aux.xml
- source_data_fig1/fig1b-2.tif.vat.cpg
- source_data_fig1/fig1b-2.tif.vat.dbf
- source_data_fig1/fig1b-2.tif.xml
- source_data_fig1/fig1b-3.tfw
- source_data_fig1/fig1b-3.tif
- source_data_fig1/fig1b-3.tif.aux.xml
- source_data_fig1/fig1b-3.tif.vat.cpg
- source_data_fig1/fig1b-3.tif.vat.dbf
- source_data_fig1/fig1b-3.tif.xml
- source_data_fig1/fig1c.tfw
- source_data_fig1/fig1c.tif
- source_data_fig1/fig1c.tif.aux.xml
- source_data_fig1/fig1c.tif.ovr
- source_data_fig1/fig1d.tfw
- source_data_fig1/fig1d.tif
- source_data_fig1/fig1d.tif.aux.xml
- source_data_fig1/fig1d.tif.ovr
- source_data_fig2/
- source_data_fig2/fig2a1.tfw
- source_data_fig2/fig2a1.tif
- source_data_fig2/fig2a1.tif.aux.xml
- source_data_fig2/fig2a1.tif.ovr
- source_data_fig2/fig2a2.tfw
- source_data_fig2/fig2a2.tif
- source_data_fig2/fig2a2.tif.aux.xml
- source_data_fig2/fig2a2.tif.ovr
- source_data_fig2/fig2b1.tfw
- source_data_fig2/fig2b1.tif
- source_data_fig2/fig2b1.tif.aux.xml
- source_data_fig2/fig2b1.tif.ovr
- source_data_fig2/fig2b2.tfw
- source_data_fig2/fig2b2.tif
- source_data_fig2/fig2b2.tif.aux.xml
- source_data_fig2/fig2b2.tif.ovr
- source_data_fig2/fig2c1.tfw
- source_data_fig2/fig2c1.tif
- source_data_fig2/fig2c1.tif.aux.xml
- source_data_fig2/fig2c1.tif.ovr
- source_data_fig2/fig2c2.tfw
- source_data_fig2/fig2c2.tif
- source_data_fig2/fig2c2.tif.aux.xml
- source_data_fig2/fig2c2.tif.ovr
- source_data_fig2/fig2d1.tfw
- source_data_fig2/fig2d1.tif
- source_data_fig2/fig2d1.tif.aux.xml
- source_data_fig2/fig2d1.tif.ovr
- source_data_fig2/fig2d2.tfw
- source_data_fig2/fig2d2.tif
- source_data_fig2/fig2d2.tif.aux.xml
- source_data_fig2/fig2d2.tif.ovr
- source_data_fig3/
- source_data_fig3/fig3.xlsx
- source_data_fig4/
- source_data_fig4/fig4.xlsx
