# Supplementary material for: The neglected role of abandoned cropland in supporting both food security and climate change mitigation
Source: Nat Commun. 2023 Sep 28;14:6083. doi: 10.1038/s41467-023-41837-y (PMC10539403; doi:10.1038/s41467-023-41837-y)
Supplement: Supplementary file 6 — Source Data [file 41467_2023_41837_MOESM6_ESM.zip › source_data_fig1/fig1a.tfw]

1.0000000000
0.0000000000
0.0000000000
-1.0000000000
-179.5000000000
89.5000000000
