# Supplementary material for: The neglected role of abandoned cropland in supporting both food security and climate change mitigation
Source: Nat Commun. 2023 Sep 28;14:6083. doi: 10.1038/s41467-023-41837-y (PMC10539403; doi:10.1038/s41467-023-41837-y)
Supplement: Supplementary file 6 — Source Data [file 41467_2023_41837_MOESM6_ESM.zip › source_data_fig1/fig1a.tif.aux.xml]

<PAMDataset>
  <Metadata>
    <MDI key="DataType">Generic</MDI>
  </Metadata>
  <PAMRasterBand band="1">
    <Histograms>
      <HistItem>
        <HistMin>9e-06</HistMin>
        <HistMax>0.281241</HistMax>
        <BucketCount>256</BucketCount>
        <IncludeOutOfRange>1</IncludeOutOfRange>
        <Approximate>0</Approximate>
        <HistCounts>4110|1001|688|574|427|357|324|275|229|193|176|152|155|121|120|132|109|96|66|80|94|58|52|67|59|59|52|44|37|44|35|34|37|29|29|28|26|25|23|18|12|25|23|21|15|18|18|16|14|19|14|13|8|11|14|9|12|14|12|9|8|10|6|9|9|3|2|8|5|3|4|4|8|6|5|4|6|5|1|5|0|3|3|4|4|0|1|1|2|4|2|2|1|1|0|0|2|1|3|2|1|1|1|3|1|1|1|1|3|3|1|0|1|0|1|0|0|2|0|1|2|0|1|1|2|0|1|0|0|0|0|1|0|2|0|2|0|0|0|0|0|0|0|2|0|0|0|0|1|0|0|1|0|0|0|0|0|0|0|1|0|0|1|1|0|0|0|0|0|0|0|0|0|1|0|0|0|0|1|0|0|1|0|0|1|0|0|0|0|0|0|1|0|0|0|0|0|0|0|0|0|0|0|0|0|1|0|0|0|0|1|0|0|0|0|0|0|1|0|0|0|0|0|0|1|0|0|1|0|0|0|0|0|0|0|0|0|0|0|0|0|0|0|0|0|0|0|0|0|0|0|0|0|0|0|1</HistCounts>
      </HistItem>
    </Histograms>
    <Metadata>
      <MDI key="RepresentationType">ATHEMATIC</MDI>
      <MDI key="STATISTICS_COVARIANCES">0.000325422640864978</MDI>
      <MDI key="STATISTICS_EXCLUDEDVALUES"></MDI>
      <MDI key="STATISTICS_MAXIMUM">0.281241</MDI>
      <MDI key="STATISTICS_MEAN">0.0094077433603578</MDI>
      <MDI key="STATISTICS_MINIMUM">9e-06</MDI>
      <MDI key="STATISTICS_SKIPFACTORX">1</MDI>
      <MDI key="STATISTICS_SKIPFACTORY">1</MDI>
      <MDI key="STATISTICS_STDDEV">0.018039474517429</MDI>
    </Metadata>
  </PAMRasterBand>
</PAMDataset>
