# Supplementary material for: The neglected role of abandoned cropland in supporting both food security and climate change mitigation
Source: Nat Commun. 2023 Sep 28;14:6083. doi: 10.1038/s41467-023-41837-y (PMC10539403; doi:10.1038/s41467-023-41837-y)
Supplement: Supplementary file 6 — Source Data [file 41467_2023_41837_MOESM6_ESM.zip › source_data_fig1/fig1b-3.tif.xml]

<?xml version="1.0" encoding="UTF-8"?>
<metadata xml:lang="zh"><Esri><CreaDate>20230321</CreaDate><CreaTime>16370600</CreaTime><ArcGISFormat>1.0</ArcGISFormat><SyncOnce>TRUE</SyncOnce><DataProperties><lineage><Process ToolSource="e:\arcgis\desktop10.8\ArcToolbox\Toolboxes\Spatial Analyst Tools.tbx\RasterCalculator" Date="20230321" Time="163706">RasterCalculator Con("Ref_land_use_tpye_4_img_1deg.tif"&gt;0,1,0) "F:\OneDrive\Research\Abandoned cropland\data\source_data\source_data_fig1\fig1b-3.tif"</Process></lineage></DataProperties></Esri></metadata>
