# Supplementary material for: The neglected role of abandoned cropland in supporting both food security and climate change mitigation
Source: Nat Commun. 2023 Sep 28;14:6083. doi: 10.1038/s41467-023-41837-y (PMC10539403; doi:10.1038/s41467-023-41837-y)
Supplement: Supplementary file 6 — Source Data [file 41467_2023_41837_MOESM6_ESM.zip › source_data_fig1/fig1d.tif.aux.xml]

<PAMDataset>
  <Metadata>
    <MDI key="DataType">Generic</MDI>
  </Metadata>
  <PAMRasterBand band="1">
    <Histograms>
      <HistItem>
        <HistMin>19.3255204564333</HistMin>
        <HistMax>4350103.760265112</HistMax>
        <BucketCount>256</BucketCount>
        <IncludeOutOfRange>1</IncludeOutOfRange>
        <Approximate>0</Approximate>
        <HistCounts>3852|758|530|370|287|241|208|209|142|123|118|97|99|93|76|91|69|62|71|55|43|46|42|51|37|23|35|19|35|22|29|21|18|18|23|17|16|12|13|21|13|10|8|10|5|13|15|5|8|6|13|13|10|10|5|7|6|5|8|12|2|6|4|8|3|7|2|3|2|1|3|2|5|1|1|7|2|0|1|2|2|2|5|1|3|0|3|2|1|1|1|0|1|5|0|4|0|1|1|3|2|1|1|0|1|1|2|0|0|0|1|1|1|1|0|0|1|0|0|0|2|2|2|0|0|0|0|1|0|1|0|3|1|0|0|0|2|1|0|0|1|0|0|0|0|0|0|0|0|0|0|0|0|1|0|1|0|1|0|0|0|2|0|0|0|0|0|1|0|0|2|1|0|0|0|2|0|0|0|0|0|1|0|0|0|0|0|1|0|0|0|0|0|0|0|0|0|0|0|0|0|0|0|0|1|0|0|0|0|1|0|0|0|0|0|0|1|0|0|0|0|0|0|0|0|0|0|0|1|0|0|0|0|0|0|0|0|0|0|0|0|0|0|0|0|0|0|0|1|0|0|0|0|0|1|1</HistCounts>
      </HistItem>
    </Histograms>
    <Metadata>
      <MDI key="RepresentationType">ATHEMATIC</MDI>
      <MDI key="STATISTICS_COVARIANCES">82930338231.51808</MDI>
      <MDI key="STATISTICS_EXCLUDEDVALUES"></MDI>
      <MDI key="STATISTICS_MAXIMUM">4350103.7602651</MDI>
      <MDI key="STATISTICS_MEAN">128198.12764253</MDI>
      <MDI key="STATISTICS_MINIMUM">19.325520456433</MDI>
      <MDI key="STATISTICS_SKIPFACTORX">1</MDI>
      <MDI key="STATISTICS_SKIPFACTORY">1</MDI>
      <MDI key="STATISTICS_STDDEV">287976.28067519</MDI>
    </Metadata>
  </PAMRasterBand>
</PAMDataset>
