# Supplementary material for: The neglected role of abandoned cropland in supporting both food security and climate change mitigation
Source: Nat Commun. 2023 Sep 28;14:6083. doi: 10.1038/s41467-023-41837-y (PMC10539403; doi:10.1038/s41467-023-41837-y)
Supplement: Supplementary file 6 — Source Data [file 41467_2023_41837_MOESM6_ESM.zip › source_data_fig2/fig2a2.tif.aux.xml]

<PAMDataset>
  <Metadata>
    <MDI key="DataType">Generic</MDI>
  </Metadata>
  <PAMRasterBand band="1">
    <Histograms>
      <HistItem>
        <HistMin>27.53722510546446</HistMin>
        <HistMax>4245382.214602489</HistMax>
        <BucketCount>256</BucketCount>
        <IncludeOutOfRange>1</IncludeOutOfRange>
        <Approximate>0</Approximate>
        <HistCounts>4892|755|433|296|192|155|131|104|100|82|64|55|34|30|40|26|30|33|22|20|22|13|17|15|8|13|7|6|6|8|8|4|7|3|2|6|8|6|6|7|3|3|2|1|2|4|2|4|3|3|3|1|2|1|3|3|0|1|3|1|1|1|0|1|1|0|0|3|3|0|0|2|2|2|0|1|0|3|0|2|1|1|1|0|0|4|0|0|0|1|0|2|1|0|0|0|0|1|0|0|2|0|0|0|0|1|0|0|0|0|1|0|0|0|1|1|0|0|0|0|0|0|0|0|0|0|2|0|0|0|2|1|1|0|1|0|0|0|0|1|0|0|0|0|0|0|1|0|0|0|0|0|0|0|0|0|0|0|0|0|0|0|0|0|0|0|0|0|0|0|0|0|0|0|0|0|0|0|0|0|0|0|1|0|0|0|0|0|0|0|0|0|0|0|0|0|0|0|0|0|0|0|0|1|0|0|0|0|0|0|0|0|0|0|0|0|0|0|0|0|0|0|0|0|0|0|0|0|0|0|0|0|0|0|0|0|0|0|0|0|0|0|0|0|0|1|0|0|0|0|0|1|0|0|0|1</HistCounts>
      </HistItem>
    </Histograms>
    <Metadata>
      <MDI key="RepresentationType">ATHEMATIC</MDI>
      <MDI key="STATISTICS_COVARIANCES">34522760486.76335</MDI>
      <MDI key="STATISTICS_EXCLUDEDVALUES"></MDI>
      <MDI key="STATISTICS_MAXIMUM">4245382.2146025</MDI>
      <MDI key="STATISTICS_MEAN">57418.851494811</MDI>
      <MDI key="STATISTICS_MINIMUM">27.537225105464</MDI>
      <MDI key="STATISTICS_SKIPFACTORX">1</MDI>
      <MDI key="STATISTICS_SKIPFACTORY">1</MDI>
      <MDI key="STATISTICS_STDDEV">185803.01527899</MDI>
    </Metadata>
  </PAMRasterBand>
</PAMDataset>
