# Supplementary material for: The neglected role of abandoned cropland in supporting both food security and climate change mitigation
Source: Nat Commun. 2023 Sep 28;14:6083. doi: 10.1038/s41467-023-41837-y (PMC10539403; doi:10.1038/s41467-023-41837-y)
Supplement: Supplementary file 6 — Source Data [file 41467_2023_41837_MOESM6_ESM.zip › source_data_fig2/fig2b1.tif.aux.xml]

<PAMDataset>
  <Metadata>
    <MDI key="DataType">Generic</MDI>
  </Metadata>
  <PAMRasterBand band="1">
    <Histograms>
      <HistItem>
        <HistMin>1187133.571828125</HistMin>
        <HistMax>273726761761.2177</HistMax>
        <BucketCount>256</BucketCount>
        <IncludeOutOfRange>1</IncludeOutOfRange>
        <Approximate>0</Approximate>
        <HistCounts>1345|399|237|153|130|94|84|57|59|53|50|35|31|37|21|16|26|17|17|17|22|15|11|17|10|14|13|12|13|7|9|10|6|11|10|7|5|8|6|1|5|8|7|3|4|4|2|9|5|2|3|2|3|1|4|2|1|0|2|3|0|2|1|4|5|2|0|2|1|0|1|4|0|1|1|1|3|2|0|1|0|1|1|0|1|3|0|1|0|0|0|2|0|0|0|0|2|1|0|2|1|1|0|1|1|0|2|1|0|0|0|0|1|0|0|0|0|0|0|0|2|2|0|1|0|1|1|1|0|1|1|0|0|0|0|0|0|0|0|0|0|0|0|0|0|1|0|0|1|0|0|0|0|0|0|1|0|0|1|0|0|0|1|1|0|0|0|0|0|1|0|2|0|1|0|1|0|0|0|0|0|0|0|0|0|0|0|0|0|0|0|1|0|0|0|0|1|0|0|0|1|1|0|0|0|0|2|0|0|0|0|0|0|0|0|0|0|0|0|1|0|0|0|0|0|0|0|0|0|0|0|0|0|0|0|0|0|0|0|0|0|0|0|0|0|0|0|0|0|0|0|0|0|0|0|1</HistCounts>
      </HistItem>
    </Histograms>
    <Metadata>
      <MDI key="RepresentationType">ATHEMATIC</MDI>
      <MDI key="STATISTICS_COVARIANCES">4.767574146210905e+20</MDI>
      <MDI key="STATISTICS_EXCLUDEDVALUES"></MDI>
      <MDI key="STATISTICS_MAXIMUM">273726761761.22</MDI>
      <MDI key="STATISTICS_MEAN">8950627486.9049</MDI>
      <MDI key="STATISTICS_MINIMUM">1187133.5718281</MDI>
      <MDI key="STATISTICS_SKIPFACTORX">1</MDI>
      <MDI key="STATISTICS_SKIPFACTORY">1</MDI>
      <MDI key="STATISTICS_STDDEV">21834775350.827</MDI>
    </Metadata>
  </PAMRasterBand>
</PAMDataset>
