# Supplementary material for: The neglected role of abandoned cropland in supporting both food security and climate change mitigation
Source: Nat Commun. 2023 Sep 28;14:6083. doi: 10.1038/s41467-023-41837-y (PMC10539403; doi:10.1038/s41467-023-41837-y)
Supplement: Supplementary file 6 — Source Data [file 41467_2023_41837_MOESM6_ESM.zip › source_data_fig2/fig2c1.tif.aux.xml]

<PAMDataset>
  <Metadata>
    <MDI key="DataType">Generic</MDI>
  </Metadata>
  <PAMRasterBand band="1">
    <Histograms>
      <HistItem>
        <HistMin>1187133.571828125</HistMin>
        <HistMax>2364853952234.503</HistMax>
        <BucketCount>256</BucketCount>
        <IncludeOutOfRange>1</IncludeOutOfRange>
        <Approximate>0</Approximate>
        <HistCounts>4439|1064|576|417|314|206|182|148|102|87|81|79|47|40|48|49|35|32|40|24|29|27|20|15|13|17|12|13|14|6|9|8|9|6|9|4|2|5|5|2|5|7|1|4|3|5|2|3|1|3|1|3|1|3|1|3|1|0|0|1|2|1|1|1|0|1|0|0|0|0|0|1|0|0|0|0|0|0|1|0|0|1|0|0|1|1|0|0|0|0|0|0|0|0|0|2|0|1|0|1|0|0|0|0|0|1|0|0|0|0|0|0|0|0|0|1|0|1|0|0|0|0|0|0|0|1|0|0|0|0|0|0|0|0|0|0|0|0|0|0|0|0|0|0|0|0|0|0|0|0|0|0|0|0|0|0|0|0|0|0|0|0|1|0|0|0|0|0|0|0|0|0|0|0|0|0|0|0|0|0|0|0|0|0|0|0|0|0|0|0|0|0|0|0|0|0|0|0|0|0|0|0|0|0|0|0|0|0|0|0|0|0|0|0|0|0|0|0|0|0|0|0|0|0|0|0|0|0|0|0|0|0|0|0|0|0|0|0|0|0|0|0|0|0|0|0|0|0|0|0|0|0|0|0|0|1</HistCounts>
      </HistItem>
    </Histograms>
    <Metadata>
      <MDI key="RepresentationType">ATHEMATIC</MDI>
      <MDI key="STATISTICS_COVARIANCES">5.829667658287771e+21</MDI>
      <MDI key="STATISTICS_EXCLUDEDVALUES"></MDI>
      <MDI key="STATISTICS_MAXIMUM">2364853952234.5</MDI>
      <MDI key="STATISTICS_MEAN">32418391616.2</MDI>
      <MDI key="STATISTICS_MINIMUM">1187133.5718281</MDI>
      <MDI key="STATISTICS_SKIPFACTORX">1</MDI>
      <MDI key="STATISTICS_SKIPFACTORY">1</MDI>
      <MDI key="STATISTICS_STDDEV">76352260335.158</MDI>
    </Metadata>
  </PAMRasterBand>
</PAMDataset>
