# Supplementary material for: The neglected role of abandoned cropland in supporting both food security and climate change mitigation
Source: Nat Commun. 2023 Sep 28;14:6083. doi: 10.1038/s41467-023-41837-y (PMC10539403; doi:10.1038/s41467-023-41837-y)
Supplement: Supplementary file 6 — Source Data [file 41467_2023_41837_MOESM6_ESM.zip › source_data_fig2/fig2c2.tif.aux.xml]

<PAMDataset>
  <Metadata>
    <MDI key="DataType">Generic</MDI>
  </Metadata>
  <PAMRasterBand band="1">
    <Histograms>
      <HistItem>
        <HistMin>5.411145727801324</HistMin>
        <HistMax>4245382.214602489</HistMax>
        <BucketCount>256</BucketCount>
        <IncludeOutOfRange>1</IncludeOutOfRange>
        <Approximate>0</Approximate>
        <HistCounts>4617|888|545|340|280|211|173|149|130|111|100|91|65|66|51|60|33|38|41|27|31|23|20|25|19|11|8|14|13|11|12|12|12|7|11|10|6|6|4|5|8|7|5|5|2|2|5|5|0|5|5|3|6|1|2|5|5|2|1|0|1|2|0|4|2|0|3|1|2|0|1|1|0|1|3|2|2|2|1|2|1|1|0|2|1|1|0|0|3|0|2|1|2|2|0|0|0|0|0|1|1|2|0|1|0|0|0|0|0|0|0|0|0|0|1|0|0|0|1|1|0|0|1|0|0|0|1|1|0|1|0|0|0|0|2|0|0|0|0|1|0|0|0|1|0|0|1|0|0|1|0|0|0|0|0|1|0|1|0|0|0|0|0|0|0|0|0|0|0|0|0|0|0|0|0|0|0|0|0|0|0|0|0|0|0|0|0|0|0|0|0|0|0|0|0|0|1|0|0|0|0|0|0|0|0|1|0|0|0|0|0|0|0|0|0|0|0|0|0|0|0|0|0|0|0|0|0|0|0|0|0|0|0|0|0|0|0|0|0|0|0|0|0|0|0|0|0|0|0|1|0|0|0|1|0|1</HistCounts>
      </HistItem>
    </Histograms>
    <Metadata>
      <MDI key="RepresentationType">ATHEMATIC</MDI>
      <MDI key="STATISTICS_COVARIANCES">41216135411.96754</MDI>
      <MDI key="STATISTICS_EXCLUDEDVALUES"></MDI>
      <MDI key="STATISTICS_MAXIMUM">4245382.2146025</MDI>
      <MDI key="STATISTICS_MEAN">74016.520145227</MDI>
      <MDI key="STATISTICS_MINIMUM">5.4111457278013</MDI>
      <MDI key="STATISTICS_SKIPFACTORX">1</MDI>
      <MDI key="STATISTICS_SKIPFACTORY">1</MDI>
      <MDI key="STATISTICS_STDDEV">203017.57414561</MDI>
    </Metadata>
  </PAMRasterBand>
</PAMDataset>
