# Supplementary material for: The neglected role of abandoned cropland in supporting both food security and climate change mitigation
Source: Nat Commun. 2023 Sep 28;14:6083. doi: 10.1038/s41467-023-41837-y (PMC10539403; doi:10.1038/s41467-023-41837-y)
Supplement: Supplementary file 6 — Source Data [file 41467_2023_41837_MOESM6_ESM.zip › source_data_fig2/fig2d2.tif.aux.xml]

<PAMDataset>
  <Metadata>
    <MDI key="DataType">Generic</MDI>
  </Metadata>
  <PAMRasterBand band="1">
    <Histograms>
      <HistItem>
        <HistMin>28.28797583031047</HistMin>
        <HistMax>4349700.403526573</HistMax>
        <BucketCount>256</BucketCount>
        <IncludeOutOfRange>1</IncludeOutOfRange>
        <Approximate>0</Approximate>
        <HistCounts>4335|755|458|342|260|175|168|149|132|114|84|76|82|66|44|47|49|39|41|34|26|29|26|34|19|15|16|19|27|12|17|11|16|9|11|6|7|8|11|10|9|6|7|8|3|6|11|3|2|5|6|4|8|7|4|5|6|4|3|6|2|3|4|5|5|2|1|2|1|1|3|1|1|1|2|2|2|2|1|4|4|1|2|1|2|1|0|1|1|1|1|0|1|2|1|1|0|1|0|4|0|1|2|1|0|0|3|0|0|0|0|1|1|0|0|0|0|0|2|0|2|0|1|0|0|0|0|0|0|0|0|2|1|0|0|0|0|1|0|0|2|0|0|0|0|0|0|0|0|0|0|0|0|1|0|1|0|1|0|0|0|1|1|0|0|0|0|1|0|0|0|1|0|0|0|1|0|0|0|0|0|1|0|0|0|0|0|0|0|0|0|0|0|0|0|0|0|0|0|0|0|0|0|0|1|0|0|0|0|1|0|0|0|0|0|0|0|0|0|0|0|0|0|0|0|0|0|0|1|0|0|0|0|0|0|0|0|0|0|0|0|0|0|0|0|0|0|0|1|0|0|0|0|0|1|1</HistCounts>
      </HistItem>
    </Histograms>
    <Metadata>
      <MDI key="RepresentationType">ATHEMATIC</MDI>
      <MDI key="STATISTICS_COVARIANCES">63409983434.48856</MDI>
      <MDI key="STATISTICS_EXCLUDEDVALUES"></MDI>
      <MDI key="STATISTICS_MAXIMUM">4349700.4035266</MDI>
      <MDI key="STATISTICS_MEAN">94227.181764414</MDI>
      <MDI key="STATISTICS_MINIMUM">28.28797583031</MDI>
      <MDI key="STATISTICS_SKIPFACTORX">1</MDI>
      <MDI key="STATISTICS_SKIPFACTORY">1</MDI>
      <MDI key="STATISTICS_STDDEV">251813.39010166</MDI>
    </Metadata>
  </PAMRasterBand>
</PAMDataset>
