# Supplementary material for: The neglected role of abandoned cropland in supporting both food security and climate change mitigation
Source: Nat Commun. 2023 Sep 28;14:6083. doi: 10.1038/s41467-023-41837-y (PMC10539403; doi:10.1038/s41467-023-41837-y)
Supplement: Supplementary file 6 — Source Data [file 41467_2023_41837_MOESM6_ESM.zip › source_data_fig3/fig3.xlsx]

## Sheet: food production 
Unit: cal per yr
abandoned cropland use(%)	food production potenital (prioritzed, max. food production scenario)		abandoned cropland use(%)	food production potenital (non-prioritzed, max. food production scenario)		abandoned cropland use(%)	food production potenital (prioritzed, max. combined potential scenario)		abandoned cropland use(%)	food production potenital (non-prioritzed, max. combined potential scenario)
0	0		0	0		0	0		0	0
0.0417475	6.18452e+13		0.0061	3.62625e+12		0.0311149	2.07754e+13		0.00783333	2.36037e+12
0.0747578	9.20792e+13		0.0122	7.2525e+12		0.0721178	3.92688e+13		0.0156667	4.72074e+12
0.102955	115468089799515		0.0183	1.08787e+13		0.106615	5.2621e+13		0.0235	7.08111e+12
0.127608	134872120947661		0.0244	1.4505e+13		0.137891	63698627798746		0.0313333	9.44149e+12
0.149965	151570587704852		0.0305	1.81312e+13		0.165336	7.34018e+13		0.0391667	1.18019e+13
0.170239	166266856625695		0.0366	2.17575e+13		0.190449	8.21077e+13		0.047	1.41622e+13
0.189513	179390691975704		0.0427	2.53837e+13		0.21374	9.00718e+13		0.0548333	1.65226e+13
0.207187	191189700417204		0.0488	2.901e+13		0.235974	9.74543e+13		0.0626667	1.8883e+13
0.223632	201900734868026		0.0549	3.26362e+13		0.257486	104329791874247		0.0705	2.12433e+13
0.239144	211696589794491		0.061	3.62625e+13		0.277157	110749341135280		0.0783333	2.36037e+13
0.253898	220711566956857		0.0671	3.98887e+13		0.295663	116789058690363		0.0861667	2.59641e+13
0.267854	229038617000589		0.0732	4.3515e+13		0.31381	122499166464691		0.094	2.83245e+13
0.28074	236752298636277		0.0793	4.71412e+13		0.331121	127911053685057		0.101833	3.06848e+13
0.293144	243913366993440		0.0854	5.07675e+13		0.347702	133049159800502		0.109667	3.30452e+13
0.305007	250597969435757		0.0915	5.43937e+13		0.363756	137941957225912		0.1175	3.54056e+13
0.316561	256844383763226		0.0976	5.802e+13		0.378973	142615602553644		0.125333	3.77659e+13
0.327206	262689579629410		0.1037	6.16462e+13		0.393704	147090954286773		0.133167	4.01263e+13
0.337548	268166975893251		0.1098	6.52725e+13		0.408294	151383666301057		0.141	4.24867e+13
0.347183	273314296051813		0.1159	6.88987e+13		0.422284	155498353525602		0.148833	4.48471e+13
0.356717	278155446572102		0.122	7.2525e+13		0.435795	159448696933564		0.156667	4.72074e+13
0.365649	282714646862581		0.1281	7.61512e+13		0.448954	163236998046065		0.1645	4.95678e+13
0.374244	287015293820621		0.1342	7.97774e+13		0.461521	166879002971013		0.172333	5.19282e+13
0.382408	291076147566447		0.1403	8.34037e+13		0.473747	170388081682421		0.180167	5.42885e+13
0.390272	294904166229775		0.1464	8.70299e+13		0.485482	173773101957876		0.188	5.66489e+13
0.397558	298520220714742		0.1525	9.06562e+13		0.497144	177036693689187		0.195833	5.90093e+13
0.404798	301940538934499		0.1586	9.42824e+13		0.508738	180189017668489		0.203667	6.13697e+13
0.411707	305179200249265		0.1647	9.79087e+13		0.519773	183237177013362		0.2115	6.373e+13
0.418402	308245034589628		0.1708	1.01535e+14		0.530413	186187612379727		0.219333	6.60904e+13
0.424697	311150069525296		0.1769	1.05161e+14		0.540911	189042133702033		0.227167	6.84508e+13
0.430788	313905714416651		0.183	1.08787e+14		0.551035	191803849759334		0.235	7.08111e+13
0.436501	316518480546314		0.1891	1.12414e+14		0.560961	194478513672161		0.242833	73171512148297
0.44209	319004231374275		0.1952	1.1604e+14		0.570344	197072439666234		0.250667	7.55319e+13
0.447514	321366352124566		0.2013	1.19666e+14		0.579832	199586816977285		0.2585	7.78923e+13
0.452767	323610252478950		0.2074	1.23292e+14		0.579832	202025018067850		0.266333	8.02526e+13
0.457883	325741738991972		0.2135	1.26919e+14		0.598002	204391130078056		0.274167	8.2613e+13
0.462687	327770108476431		0.2196	1.30545e+14		0.606758	206685179584613		0.282	8.49734e+13
0.467222	329699724385562		0.2257	1.34171e+14		0.615506	208911333826312		0.289833	8.73337e+13
0.471585	331535433054695		0.2318	1.37797e+14		0.623791	211076498512228		0.297667	8.96941e+13
0.475901	333280702140562		0.2379	1.41424e+14		0.632192	213182869065278		0.3055	9.20545e+13
0.4799	334943361040224		0.244	1.4505e+14		0.640231	215232851612377		0.313333	9.44149e+13
0.483824	336526882722146		0.2501	1.48676e+14		0.648241	217226451473860		0.321167	9.67752e+13
0.487594	338031139584888		0.2562	1.52302e+14		0.656055	219166207059406		0.329	9.91356e+13
0.491138	339461768050724		0.2623	1.55929e+14		0.663544	221053750427440		0.336833	1.01496e+14
0.494549	340823597455610		0.2684	1.59555e+14		0.670692	222889963492332		0.344667	1.03856e+14
0.497916	342118781573417		0.2745	1.63181e+14		0.677566	224675385570825		0.3525	1.06217e+14
0.501175	343351621101460		0.2806	1.66807e+14		0.684646	226412859800262		0.360333	1.08577e+14
0.504207	344524218940515		0.2867	1.70434e+14		0.691638	228103169047133		0.368167	1.10937e+14
0.507131	345637879074678		0.2928	1.7406e+14		0.698194	229749031277664		0.376	1.13298e+14
0.509929	346696989590401		0.2989	1.77686e+14		0.704785	231353237430011		0.383833	1.15658e+14
0.512699	347704745983699		0.305	1.81312e+14		0.711343	232917124171295		0.391667	1.18019e+14
0.515289	348662708574723		0.3111	1.84939e+14		0.717674	234441467891437		0.3995	1.20379e+14
0.517863	349572963597947		0.3172	1.88565e+14		0.724009	235927137890725		0.407333	1.22739e+14
0.520308	350437601937879		0.3233	1.92191e+14		0.730214	237376087329780		0.415167	1.251e+14
0.522603	351258315165242		0.3294	1.95817e+14		0.736171	238789037179732		0.423	1.2746e+14
0.524823	352037186449977		0.3355	1.99444e+14		0.741967	240166716273317		0.430833	1.2982e+14
0.526854	352775575953090		0.3416	2.0307e+14		0.747669	241510394299933		0.438667	1.32181e+14
0.528837	353477012711964		0.3477	2.06696e+14		0.753254	242821401589492		0.4465	1.34541e+14
0.530744	354141930555601		0.3538	2.10322e+14		0.75876	244100921583518		0.454333	1.36902e+14
0.532586	354771863774965		0.3599	2.13949e+14		0.763982	245347339178737		0.462167	1.39262e+14
0.534407	355367791208315		0.366	2.17575e+14		0.769214	246562510586748		0.47	1.41622e+14
0.536153	355930477788705		0.3721	2.21201e+14		0.774331	247747572760774		0.477833	1.43983e+14
0.537803	356461760374518		0.3782	2.24827e+14		0.779218	248903258296084		0.485667	1.46343e+14
0.539388	356963081023979		0.3843	2.28454e+14		0.784144	250031334105490		0.4935	1.48703e+14
0.540849	357434709667157		0.3904	2.3208e+14		0.788967	251132183222482		0.501333	1.51064e+14
0.542267	357878569198293		0.3965	2.35706e+14		0.793658	252206621575059		0.509167	1.53424e+14
0.54361	358296483751815		0.4026	2.39332e+14		0.798288	253255659787631		0.517	1.55785e+14
0.544853	358689776335697		0.4087	2.42959e+14		0.802916	254280085686648		0.524833	1.58145e+14
0.545999	359059660453510		0.4148	2.46585e+14		0.807295	255280532392980		0.532667	1.60505e+14
0.547082	359407845907040		0.4209	2.50211e+14		0.811706	256256809119779		0.5405	1.62866e+14
0.548117	359734703865295		0.427	2.53837e+14		0.815954	257209324217320		0.548333	1.65226e+14
0.549137	360041004157720		0.4331	2.57464e+14		0.820112	258139382407442		0.556167	1.67586e+14
0.550098	360326771899550		0.4392	2.6109e+14		0.824122	259047809858352		0.564	1.69947e+14
0.551013	360592715830038		0.4453	2.64716e+14		0.828082	259935963016799		0.571833	1.72307e+14
0.551881	360839677169585		0.4514	2.68342e+14		0.832012	260803294911380		0.579667	1.74667e+14
0.552685	361068427242829		0.4575	2.71969e+14		0.83578	261649974409678		0.5875	1.77028e+14
0.553439	361279254836479		0.4636	2.75595e+14		0.839563	262477100263724		0.595333	1.79388e+14
0.554137	361472556597340		0.4697	2.79221e+14		0.843163	263286205485062		0.603167	181748594690931
0.554754	361649804835047		0.4758	2.82847e+14		0.846743	264077844829864		0.611	1.84109e+14
0.55534	361812207119505		0.4819	2.86474e+14		0.850286	264852244251220		0.618833	1.86469e+14
0.55591	361960531970126		0.488	2.901e+14		0.853651	265608962783025		0.626667	1.8883e+14
0.556422	362094619271439		0.4941	2.93726e+14		0.857073	266348480113181		0.6345	1.9119e+14
0.556892	362215158240281		0.5002	2.97352e+14		0.860492	267071226402962		0.642333	1.9355e+14
0.557348	362322360425682		0.5063	3.00979e+14		0.863847	267777775485519		0.650167	1.95911e+14
0.557777	362415960121273		0.5124	3.04605e+14		0.867101	268468060466174		0.658	1.98271e+14
0.558179	362495593262365		0.5185	308231053144600		0.870262	269143094214548		0.665833	2.00632e+14
0.55855	362559646121141		0.5246	3.11857e+14		0.873421	269802868017096		0.673667	2.02992e+14
0.558882	362607508216443		0.5307	3.15484e+14		0.876419	270447670827118		0.6815	2.05352e+14
0.61	362624768405411		0.5368	3.1911e+14		0.879389	271078289161625		0.689333	2.07713e+14
0.61	362624768405411		0.5429	3.22736e+14		0.882248	271694632385880		0.697167	2.10073e+14
0.61	362624768405411		0.549	3.26362e+14		0.885167	272297195285154		0.705	2.12433e+14
0.61	362624768405411		0.5551	3.29989e+14		0.887972	272885953084368		0.712833	2.14794e+14
0.61	362624768405411		0.5612	3.33615e+14		0.89074	273461481035717		0.720667	2.17154e+14
0.61	362624768405411		0.5673	337241034617033		0.893438	274024159063192		0.7285	2.19515e+14
0.61	362624768405411		0.5734	3.40867e+14		0.896118	274573827769553		0.736333	2.21875e+14
0.61	362624768405411		0.5795	3.44494e+14		0.898788	275111295666994		0.744167	2.24235e+14
0.61	362624768405411		0.5856	3.4812e+14		0.901336	275637327161335		0.752	2.26596e+14
0.61	362624768405411		0.5917	3.51746e+14		0.903964	276152404394372		0.759833	2.28956e+14
0.61	362624768405411		0.5978	3.55372e+14		0.906433	276656095165886		0.767667	2.31316e+14
0.61	362624768405411		0.6039	3.58999e+14		0.908841	277148865996813		0.7755	2.33677e+14
0.61	362624768405411		0.61	3.62625e+14		0.911207	277630192706333		0.783333	2.36037e+14
						0.913526	278100608402080		0.791167	2.38398e+14
						0.915826	278560440454110		0.799	2.40758e+14
						0.918032	279010170084540		0.806833	2.43118e+14
						0.920259	279450097860837		0.814667	2.45479e+14
						0.922486	279879966213463		0.8225	2.47839e+14
						0.924587	280300311174471		0.830333	2.50199e+14
						0.926689	280711045322993		0.838167	2.5256e+14
						0.928827	281112470926638		0.846	2.5492e+14
						0.930844	281504868227600		0.853833	257280478198850
						0.932927	281888837506066		0.861667	2.59641e+14
						0.93487	282264493713379		0.8695	2.62001e+14
						0.936778	282631025096738		0.877333	2.64362e+14
						0.938664	282989009700634		0.885167	2.66722e+14
						0.94	283244563154698		0.893	2.69082e+14
						0.940002	283244949461108		0.900833	2.71443e+14
						0.938724	283001185141187		0.908667	2.73803e+14
						0.937437	282753710966580		0.9165	2.76163e+14
						0.936086	282502087805813		0.924333	2.78524e+14
						0.93477	282246341373787		0.932167	2.80884e+14
						0.94	283244563154698		0.94	2.83245e+14

## Sheet: climate change mitigation 
unit: MgCO2 per yr
abandoned cropland use(%)	Climate change mitigation potential (prioritzed, max. climate change mitigation scenario)		abandoned cropland use(%)	Climate change mitigation potential (non-prioritzed, max. climate change mitigation scenario)		abandoned cropland use(%)	Climate change mitigation potential (prioritzed, max. combined potential scenario)		abandoned cropland use(%)	Climate change mitigation potential (non-prioritzed, max. combined potential scenario)
0	0		0	0		0	0		0	0
0.0740344	1.54304e+08		0.0083	1.07956e+07		0.0311149	4.22412e+07		0.00783333	6.013e+06
0.121627	2.44219e+08		0.0166	2.15911e+07		0.0721178	9.13146e+07		0.0156667	1.2026e+07
0.160554	3.12481e+08		0.0249	3.23867e+07		0.106615	1.29494e+08		0.0235	1.8039e+07
0.195611	3.68776e+08		0.0332	4.31823e+07		0.137891	1.61382e+08		0.0313333	2.4052e+07
0.226926	4.16851e+08		0.0415	5.39778e+07		0.165336	1.88953e+08		0.0391667	3.0065e+07
0.256785	4.58978e+08		0.0498	6.47734e+07		0.190449	2.1342e+08		0.047	3.6078e+07
0.284357	4.96567e+08		0.0581	7.5569e+07		0.21374	2.35509e+08		0.0548333	4.2091e+07
0.310447	5.30641e+08		0.0664	8.63645e+07		0.235974	2.55794e+08		0.0626667	4.8104e+07
0.334875	5.6165e+08		0.0747	9.71601e+07		0.257486	2.74548e+08		0.0705	5.4117e+07
0.357787	5.90102e+08		0.083	1.07956e+08		0.277157	2.91948e+08		0.0783333	6.013e+07
0.379181	6.16362e+08		0.0913	1.18751e+08		0.295663	3.08189e+08		0.0861667	6.6143e+07
0.399729	6.40708e+08		0.0996	1.29547e+08		0.31381	3.23435e+08		0.094	7.2156e+07
0.418789	6.63376e+08		0.1079	1.40342e+08		0.331121	3.37794e+08		0.101833	7.8169e+07
0.437108	6.84596e+08		0.1162	1.51138e+08		0.347702	3.51331e+08		0.109667	8.4182e+07
0.454409	7.04494e+08		0.1245	1.61933e+08		0.363756	3.64146e+08		0.1175	9.0195e+07
0.470998	7.23198e+08		0.1328	1.72729e+08		0.378973	3.76322e+08		0.125333	9.6208e+07
0.48685	7.40823e+08		0.1411	1.83525e+08		0.393704	3.87935e+08		0.133167	1.02221e+08
0.501924	7.57462e+08		0.1494	1.9432e+08		0.408294	3.99015e+08		0.141	1.08234e+08
0.516638	7.73176e+08		0.1577	2.05116e+08		0.422284	4.09596e+08		0.148833	1.14247e+08
0.530165	7.88048e+08		0.166	2.15911e+08		0.435795	4.1969e+08		0.156667	1.2026e+08
0.543147	8.0214e+08		0.1743	2.26707e+08		0.448954	4.29352e+08		0.1645	1.26273e+08
0.555617	8.15498e+08		0.1826	2.37502e+08		0.461521	4.38625e+08		0.172333	1.32286e+08
0.567736	8.28186e+08		0.1909	2.48298e+08		0.473747	4.47532e+08		0.180167	1.38299e+08
0.579178	8.40243e+08		0.1992	2.59094e+08		0.485482	4.56082e+08		0.188	1.44312e+08
0.590231	8.51697e+08		0.2075	2.69889e+08		0.497144	4.64296e+08		0.195833	1.50325e+08
0.600567	8.62601e+08		0.2158	2.80685e+08		0.508738	4.72209e+08		0.203667	1.56338e+08
0.610524	8.72999e+08		0.2241	2.9148e+08		0.519773	4.79839e+08		0.2115	1.62351e+08
0.620084	8.82913e+08		0.2324	3.02276e+08		0.530413	4.87203e+08		0.219333	1.68364e+08
0.6293	8.92359e+08		0.2407	3.13071e+08		0.540911	4.94317e+08		0.227167	1.74377e+08
0.638015	9.01364e+08		0.249	3.23867e+08		0.551035	5.01192e+08		0.235	1.8039e+08
0.646284	9.09956e+08		0.2573	3.34662e+08		0.560961	5.07835e+08		0.242833	1.86403e+08
0.654433	9.18161e+08		0.2656	3.45458e+08		0.570344	5.14262e+08		0.250667	1.92416e+08
0.662105	9.25985e+08		0.2739	3.56254e+08		0.579832	5.20482e+08		0.2585	1.98429e+08
0.669476	9.33458e+08		0.2822	3.67049e+08		0.589034	5.26505e+08		0.266333	2.04442e+08
0.67646	9.40596e+08		0.2905	3.77845e+08		0.598002	5.32346e+08		0.274167	2.10455e+08
0.683166	9.47409e+08		0.2988	3.8864e+08		0.606758	5.38014e+08		0.282	2.16468e+08
0.689605	9.53913e+08		0.3071	3.99436e+08		0.615506	5.43508e+08		0.289833	2.22481e+08
0.695694	9.60128e+08		0.3154	4.10231e+08		0.623791	5.48837e+08		0.297667	2.28494e+08
0.701555	9.66072e+08		0.3237	4.21027e+08		0.632192	5.54007e+08		0.3055	2.34507e+08
0.707233	9.71755e+08		0.332	4.31823e+08		0.640231	5.59017e+08		0.313333	2.4052e+08
0.712542	9.77197e+08		0.3403	4.42618e+08		0.648241	5.63881e+08		0.321167	2.46533e+08
0.717787	9.82402e+08		0.3486	4.53414e+08		0.656055	5.68607e+08		0.329	2.52546e+08
0.722825	9.87378e+08		0.3569	4.64209e+08		0.663544	5.73199e+08		0.336833	2.58559e+08
0.727571	9.92141e+08		0.3652	4.75005e+08		0.670692	5.77658e+08		0.344667	2.64572e+08
0.732085	9.96703e+08		0.3735	4.858e+08		0.677566	5.81983e+08		0.3525	2.70585e+08
0.736512	1.00107e+09		0.3818	4.96596e+08		0.684646	5.86187e+08		0.360333	2.76598e+08
0.74085	1.00524e+09		0.3901	5.07392e+08		0.691638	5.90271e+08		0.368167	2.82611e+08
0.745002	1.00924e+09		0.3984	5.18187e+08		0.698194	5.94245e+08		0.376	2.88624e+08
0.74896	1.01305e+09		0.4067	5.28983e+08		0.704785	5.98112e+08		0.383833	2.94637e+08
0.752759	1.0167e+09		0.415	5.39778e+08		0.711343	6.01872e+08		0.391667	3.0065e+08
0.756359	1.02019e+09		0.4233	5.50574e+08		0.717674	6.05533e+08		0.3995	3.06663e+08
0.759845	1.02352e+09		0.4316	5.61369e+08		0.724009	6.09099e+08		0.407333	3.12676e+08
0.763266	1.02671e+09		0.4399	5.72165e+08		0.730214	6.12575e+08		0.415167	3.18689e+08
0.766493	1.02975e+09		0.4482	5.8296e+08		0.736171	6.15964e+08		0.423	3.24702e+08
0.769609	1.03264e+09		0.4565	5.93756e+08		0.741967	6.19266e+08		0.430833	3.30715e+08
0.772564	1.03541e+09		0.4648	6.04552e+08		0.747669	6.22484e+08		0.438667	3.36728e+08
0.77544	1.03805e+09		0.4731	6.15347e+08		0.753254	6.25623e+08		0.4465	3.42741e+08
0.778157	1.04057e+09		0.4814	6.26143e+08		0.75876	6.28685e+08		0.454333	3.48754e+08
0.780794	1.04297e+09		0.4897	6.36938e+08		0.763982	6.31669e+08		0.462167	3.54767e+08
0.783368	1.04524e+09		0.498	6.47734e+08		0.769214	6.34577e+08		0.47	3.6078e+08
0.785771	1.04741e+09		0.5063	6.58529e+08		0.774331	6.3741e+08		0.477833	3.66793e+08
0.788074	1.04947e+09		0.5146	6.69325e+08		0.779218	6.40177e+08		0.485667	3.72806e+08
0.790283	1.05142e+09		0.5229	6.80121e+08		0.784144	6.42879e+08		0.4935	3.78819e+08
0.792342	1.05328e+09		0.5312	6.90916e+08		0.788967	6.45511e+08		0.501333	3.84832e+08
0.794341	1.05506e+09		0.5395	7.01712e+08		0.793658	6.48079e+08		0.509167	3.90845e+08
0.796269	1.05674e+09		0.5478	7.12507e+08		0.798288	6.50585e+08		0.517	3.96858e+08
0.798118	1.05834e+09		0.5561	7.23303e+08		0.802916	6.53028e+08		0.524833	4.02871e+08
0.799888	1.05986e+09		0.5644	7.34098e+08		0.807295	6.55411e+08		0.532667	4.08884e+08
0.801586	1.06129e+09		0.5727	7.44894e+08		0.811706	6.57735e+08		0.5405	4.14897e+08
0.803196	1.06266e+09		0.581	7.5569e+08		0.815954	6.60002e+08		0.548333	4.2091e+08
0.80465	1.06394e+09		0.5893	7.66485e+08		0.820112	6.62213e+08		0.556167	4.26923e+08
0.806044	1.06517e+09		0.5976	7.77281e+08		0.824122	6.6437e+08		0.564	4.32936e+08
0.807415	1.06633e+09		0.6059	7.88076e+08		0.828082	6.66476e+08		0.571833	4.38949e+08
0.808724	1.06743e+09		0.6142	7.98872e+08		0.832012	6.68532e+08		0.579667	4.44962e+08
0.809976	1.06846e+09		0.6225	8.09667e+08		0.83578	6.7054e+08		0.5875	4.50975e+08
0.811142	1.06943e+09		0.6308	8.20463e+08		0.839563	6.72503e+08		0.595333	4.56988e+08
0.812238	1.07034e+09		0.6391	8.31258e+08		0.843163	6.74422e+08		0.603167	4.63001e+08
0.813294	1.07119e+09		0.6474	8.42054e+08		0.846743	6.76295e+08		0.611	4.69014e+08
0.814284	1.07199e+09		0.6557	8.5285e+08		0.850286	6.78126e+08		0.618833	4.75027e+08
0.815223	1.07273e+09		0.664	8.63645e+08		0.853651	6.79915e+08		0.626667	4.8104e+08
0.816041	1.07341e+09		0.6723	8.74441e+08		0.857073	6.81666e+08		0.6345	4.87053e+08
0.816778	1.07406e+09		0.6806	8.85236e+08		0.860492	6.83374e+08		0.642333	4.93066e+08
0.817476	1.07466e+09		0.6889	8.96032e+08		0.863847	6.85041e+08		0.650167	4.99079e+08
0.818144	1.07522e+09		0.6972	9.06827e+08		0.867101	6.86671e+08		0.658	5.05092e+08
0.818786	1.07575e+09		0.7055	9.17623e+08		0.870262	6.88264e+08		0.665833	5.11105e+08
0.81939	1.07623e+09		0.7138	9.28419e+08		0.873421	6.89822e+08		0.673667	5.17118e+08
0.819929	1.07668e+09		0.7221	9.39214e+08		0.876419	6.91346e+08		0.6815	5.23131e+08
0.820404	1.0771e+09		0.7304	9.5001e+08		0.879389	6.92837e+08		0.689333	5.29144e+08
0.820865	1.07748e+09		0.7387	9.60805e+08		0.882248	6.94295e+08		0.697167	5.35157e+08
0.821318	1.07783e+09		0.747	9.71601e+08		0.885167	6.95718e+08		0.705	5.4117e+08
0.821744	1.07815e+09		0.7553	9.82396e+08		0.887972	6.97111e+08		0.712833	5.47183e+08
0.82215	1.07845e+09		0.7636	9.93192e+08		0.89074	6.98473e+08		0.720667	5.53196e+08
0.82251	1.07871e+09		0.7719	1.00399e+09		0.893438	6.99804e+08		0.7285	5.59209e+08
0.8228	1.07893e+09		0.7802	1.01478e+09		0.896118	7.01105e+08		0.736333	5.65222e+08
0.823066	1.07912e+09		0.7885	1.02558e+09		0.898788	7.02377e+08		0.744167	5.71235e+08
0.823325	1.07929e+09		0.7968	1.03637e+09		0.901336	7.0362e+08		0.752	5.77248e+08
0.823581	1.07944e+09		0.8051	1.04717e+09		0.903964	7.04835e+08		0.759833	5.83261e+08
0.83	1.07956e+09		0.8134	1.05797e+09		0.906433	7.06023e+08		0.767667	5.89274e+08
0.83	1.07956e+09		0.8217	1.06876e+09		0.908841	7.07185e+08		0.7755	5.95287e+08
0.83	1.07956e+09		0.83	1.07956e+09		0.911207	7.08322e+08		0.783333	6.013e+08
						0.913526	7.09432e+08		0.791167	6.07313e+08
						0.915826	7.10519e+08		0.799	6.13326e+08
						0.918032	7.11582e+08		0.806833	6.19339e+08
						0.920259	7.1262e+08		0.814667	6.25352e+08
						0.922486	7.13633e+08		0.8225	6.31365e+08
						0.924587	7.14625e+08		0.830333	6.37378e+08
						0.926689	7.15595e+08		0.838167	6.43391e+08
						0.928827	7.16541e+08		0.846	6.49404e+08
						0.930844	7.17466e+08		0.853833	6.55417e+08
						0.932927	7.1837e+08		0.861667	6.6143e+08
						0.93487	7.19253e+08		0.8695	6.67443e+08
						0.936778	7.20115e+08		0.877333	6.73456e+08
						0.938664	7.20958e+08		0.885167	6.79469e+08
						0.94	7.2156e+08		0.893	6.85482e+08
						0.940002	7.21561e+08		0.900833	6.91495e+08
						0.938724	7.20987e+08		0.908667	6.97508e+08
						0.937437	7.20404e+08		0.9165	7.03521e+08
						0.936086	7.19812e+08		0.924333	7.09534e+08
						0.93477	7.1921e+08		0.932167	7.15547e+08
						0.94	7.2156e+08		0.94	7.2156e+08
