# Supplementary material for: The neglected role of abandoned cropland in supporting both food security and climate change mitigation
Source: Nat Commun. 2023 Sep 28;14:6083. doi: 10.1038/s41467-023-41837-y (PMC10539403; doi:10.1038/s41467-023-41837-y)
Supplement: Supplementary file 6 — Source Data [file 41467_2023_41837_MOESM6_ESM.zip › source_data_fig4/fig4.xlsx]

## Sheet: Sheet1
	Scenario: max. food production
	Food production potenital (cal per yr)	Original	halved food waste&loss	irrigated	attainable yield future high (in yield gap area; RCP45;2010-2040)	attainable yield future high (in yield gap area; RCP45;2010-2040) +irrigated
	Original	3.62625e+14	3.62625e+14	3.62625e+14	3.62625e+14	3.62625e+14
	Improvements		6.30652e+13	2.23185e+14	1.43315e+14	3.65375e+14
	If we keep the food production potential at original estimation, then we could have ↓
	Climate change mitigation potential (MgCO2 per yr)	Original	halved food waste&loss	irrigated	attainable yield future high (in yield gap area; RCP45;2010-2040)	attainable yield future high (in yield gap area; RCP45;2010-2040) +irrigated
	Original	445.857	445.857	445.857	445.857	445.857
	Improvements	0	100.08	257.372	191.357	339.047
	Scenario: max. climate change mitigation
	Climate change mitigation potential (MtCO2 per yr)	Original	Active reforestation outside protected areas
	Original	1080	1080
	Improvements		563
	If we keep the climate change mitigation potential at original estimation, then we could have ↓
	Food production potenital (cal per yr)	Original	Active reforestation outside protected areas
	Original	29000000000000	29000000000000
	Improvements		4.55497e+13
